# Supplementary material for: The mechanism of Zhenzhu Pills treating intracerebral hemorrhage secondary injury based on network pharmacology and molecular docking
Source: Medicine (Baltimore). 2024 Feb 16;103(7):e36837. doi: 10.1097/MD.0000000000036837 (PMC10869077; doi:10.1097/MD.0000000000036837)
Supplement: Supplementary file 1 [file medi-103-e36837-s001.xlsx]

## Sheet: Sheet1
S1. herbs-componets-targets screened from TCMSP
Herbs	MOLID	Componets	Targets
caoguo	MOL000073	ent-Epicatechin	PTGS1
caoguo	MOL000073	ent-Epicatechin	ESR1
caoguo	MOL000073	ent-Epicatechin	PTGS2
caoguo	MOL000073	ent-Epicatechin	HSP90AB1
caoguo	MOL000073	ent-Epicatechin	DPEP1
caoguo	MOL000073	ent-Epicatechin	PRKACA
caoguo	MOL000074	(4E,6E)-1,7-bis(4-hydroxyphenyl)hepta-4,6-dien-3-one	ESR1
caoguo	MOL000074	(4E,6E)-1,7-bis(4-hydroxyphenyl)hepta-4,6-dien-3-one	PPARG
caoguo	MOL000074	(4E,6E)-1,7-bis(4-hydroxyphenyl)hepta-4,6-dien-3-one	PTGS2
caoguo	MOL000074	(4E,6E)-1,7-bis(4-hydroxyphenyl)hepta-4,6-dien-3-one	ADRB2
caoguo	MOL000074	(4E,6E)-1,7-bis(4-hydroxyphenyl)hepta-4,6-dien-3-one	MAPK14
caoguo	MOL000074	(4E,6E)-1,7-bis(4-hydroxyphenyl)hepta-4,6-dien-3-one	LTA4H
caoguo	MOL000074	(4E,6E)-1,7-bis(4-hydroxyphenyl)hepta-4,6-dien-3-one	PRKACA
caoguo	MOL000085	beta-daucosterol_qt	PGR
caoguo	MOL000096	(-)-catechin	PTGS1
caoguo	MOL000096	(-)-catechin	ESR1
caoguo	MOL000096	(-)-catechin	PTGS2
caoguo	MOL000096	(-)-catechin	HSP90AB1
caoguo	MOL000096	(-)-catechin	DPEP1
caoguo	MOL000096	(-)-catechin	PRKACA
caoguo	MOL000096	(-)-catechin	NCOA2
caoguo	MOL000096	(-)-catechin	CaM
caoguo	MOL000096	(-)-catechin	FASN
caoguo	MOL000096	(-)-catechin	PPARG
caoguo	MOL000096	(-)-catechin	KLF7
caoguo	MOL000098	quercetin	ABCA2
caoguo	MOL000098	quercetin	ACACA
caoguo	MOL000098	quercetin	ACHE
caoguo	MOL000098	quercetin	ACP3
caoguo	MOL000098	quercetin	ADRB2
caoguo	MOL000098	quercetin	AHR
caoguo	MOL000098	quercetin	AHSA1
caoguo	MOL000098	quercetin	AKR1B1
caoguo	MOL000098	quercetin	AKT1
caoguo	MOL000098	quercetin	ALOX5
caoguo	MOL000098	quercetin	AR
caoguo	MOL000098	quercetin	BAX
caoguo	MOL000098	quercetin	BCL2
caoguo	MOL000098	quercetin	BCL2L1
caoguo	MOL000098	quercetin	BIRC5
caoguo	MOL000098	quercetin	CASP3
caoguo	MOL000098	quercetin	CASP8
caoguo	MOL000098	quercetin	CASP9
caoguo	MOL000098	quercetin	CAV1
caoguo	MOL000098	quercetin	CCL2
caoguo	MOL000098	quercetin	CCNB1
caoguo	MOL000098	quercetin	CCND1
caoguo	MOL000098	quercetin	CD40LG
caoguo	MOL000098	quercetin	CDK1
caoguo	MOL000098	quercetin	CDKN1A
caoguo	MOL000098	quercetin	CDKN2A
caoguo	MOL000098	quercetin	CHEK2
caoguo	MOL000098	quercetin	CHUK
caoguo	MOL000098	quercetin	CLDN4
caoguo	MOL000098	quercetin	COL1A1
caoguo	MOL000098	quercetin	COL3A1
caoguo	MOL000098	quercetin	CRP
caoguo	MOL000098	quercetin	CTSD
caoguo	MOL000098	quercetin	CXCL10
caoguo	MOL000098	quercetin	CXCL11
caoguo	MOL000098	quercetin	CXCL2
caoguo	MOL000098	quercetin	CXCL8
caoguo	MOL000098	quercetin	CYP1A1
caoguo	MOL000098	quercetin	CYP1A2
caoguo	MOL000098	quercetin	CYP1B1
caoguo	MOL000098	quercetin	CYP3A4
caoguo	MOL000098	quercetin	DCAF5
caoguo	MOL000098	quercetin	DIO1
caoguo	MOL000098	quercetin	DPP4
caoguo	MOL000098	quercetin	DUOX2
caoguo	MOL000098	quercetin	E2F1
caoguo	MOL000098	quercetin	E2F2
caoguo	MOL000098	quercetin	EGF
caoguo	MOL000098	quercetin	EGFR
caoguo	MOL000098	quercetin	EIF6
caoguo	MOL000098	quercetin	ELK1
caoguo	MOL000098	quercetin	ERBB2
caoguo	MOL000098	quercetin	ERBB3
caoguo	MOL000098	quercetin	F10
caoguo	MOL000098	quercetin	F2
caoguo	MOL000098	quercetin	F3
caoguo	MOL000098	quercetin	F7
caoguo	MOL000098	quercetin	FOS
caoguo	MOL000098	quercetin	GABRA1
caoguo	MOL000098	quercetin	GJA1
caoguo	MOL000098	quercetin	GSTM1
caoguo	MOL000098	quercetin	GSTM2
caoguo	MOL000098	quercetin	GSTP1
caoguo	MOL000098	quercetin	HAS2
caoguo	MOL000098	quercetin	HERC5
caoguo	MOL000098	quercetin	HIF1A
caoguo	MOL000098	quercetin	HK2
caoguo	MOL000098	quercetin	HMOX1
caoguo	MOL000098	quercetin	HSF1
caoguo	MOL000098	quercetin	HSP90AB1
caoguo	MOL000098	quercetin	HSPA5
caoguo	MOL000098	quercetin	HSPB1
caoguo	MOL000098	quercetin	ICAM1
caoguo	MOL000098	quercetin	IFNG
caoguo	MOL000098	quercetin	IGF2
caoguo	MOL000098	quercetin	IGFBP3
caoguo	MOL000098	quercetin	IL10
caoguo	MOL000098	quercetin	IL1A
caoguo	MOL000098	quercetin	IL1B
caoguo	MOL000098	quercetin	IL2
caoguo	MOL000098	quercetin	IL6
caoguo	MOL000098	quercetin	INSR
caoguo	MOL000098	quercetin	IRF1
caoguo	MOL000098	quercetin	JUN
caoguo	MOL000098	quercetin	KCNH2
caoguo	MOL000098	quercetin	MAOB
caoguo	MOL000098	quercetin	MAPK1
caoguo	MOL000098	quercetin	MGAM
caoguo	MOL000098	quercetin	MMP1
caoguo	MOL000098	quercetin	MMP2
caoguo	MOL000098	quercetin	MMP3
caoguo	MOL000098	quercetin	MMP9
caoguo	MOL000098	quercetin	MPO
caoguo	MOL000098	quercetin	MYC
caoguo	MOL000098	quercetin	NCF1
caoguo	MOL000098	quercetin	NCOA2
caoguo	MOL000098	quercetin	NFE2L2
caoguo	MOL000098	quercetin	NFKBIA
caoguo	MOL000098	quercetin	NKX3-1
caoguo	MOL000098	quercetin	NOS3
caoguo	MOL000098	quercetin	NPEPPS
caoguo	MOL000098	quercetin	NQO1
caoguo	MOL000098	quercetin	NR1I2
caoguo	MOL000098	quercetin	NR1I3
caoguo	MOL000098	quercetin	ODC1
caoguo	MOL000098	quercetin	PARP1
caoguo	MOL000098	quercetin	PCOLCE
caoguo	MOL000098	quercetin	PIK3CG
caoguo	MOL000098	quercetin	PLAT
caoguo	MOL000098	quercetin	PLAU
caoguo	MOL000098	quercetin	PON1
caoguo	MOL000098	quercetin	POR
caoguo	MOL000098	quercetin	PPARA
caoguo	MOL000098	quercetin	PPARD
caoguo	MOL000098	quercetin	PPARG
caoguo	MOL000098	quercetin	PRKACA
caoguo	MOL000098	quercetin	PRKCA
caoguo	MOL000098	quercetin	PRKCB
caoguo	MOL000098	quercetin	PRSS1
caoguo	MOL000098	quercetin	PSMD3
caoguo	MOL000098	quercetin	PTEN
caoguo	MOL000098	quercetin	PTGER3
caoguo	MOL000098	quercetin	PTGS1
caoguo	MOL000098	quercetin	PTGS2
caoguo	MOL000098	quercetin	RAF1
caoguo	MOL000098	quercetin	RASA1
caoguo	MOL000098	quercetin	RASSF1
caoguo	MOL000098	quercetin	RB1
caoguo	MOL000098	quercetin	RELA
caoguo	MOL000098	quercetin	RUNX1T1
caoguo	MOL000098	quercetin	RUNX2
caoguo	MOL000098	quercetin	RXRA
caoguo	MOL000098	quercetin	SCN5A
caoguo	MOL000098	quercetin	SELE
caoguo	MOL000098	quercetin	SERPINE1
caoguo	MOL000098	quercetin	SLC2A4
caoguo	MOL000098	quercetin	SOD1
caoguo	MOL000098	quercetin	SPP1
caoguo	MOL000098	quercetin	STAT1
caoguo	MOL000098	quercetin	SULT1E1
caoguo	MOL000098	quercetin	TGFB1
caoguo	MOL000098	quercetin	THBD
caoguo	MOL000098	quercetin	TNF
caoguo	MOL000098	quercetin	TOP1
caoguo	MOL000098	quercetin	TOP2A
caoguo	MOL000098	quercetin	TP53
caoguo	MOL000098	quercetin	VCAM1
caoguo	MOL000098	quercetin	VEGFA
caoguo	MOL000098	quercetin	XDH
dangshen	MOL001006	poriferasta-7,22E-dien-3beta-ol	PGR
dangshen	MOL001006	poriferasta-7,22E-dien-3beta-ol	NCOA2
dangshen	MOL001006	poriferasta-7,22E-dien-3beta-ol	NR3C2
dangshen	MOL002140	Perlolyrine	F2
dangshen	MOL002140	Perlolyrine	PTGS2
dangshen	MOL002140	Perlolyrine	RXRA
dangshen	MOL002140	Perlolyrine	PRKACA
dangshen	MOL002879	Diop	SCN5A
dangshen	MOL002879	Diop	ADRB2
dangshen	MOL002879	Diop	CHRM3
dangshen	MOL003036	ZINC03978781	PGR
dangshen	MOL003036	ZINC03978781	NCOA2
dangshen	MOL003036	ZINC03978781	NR3C2
dangshen	MOL000449	Stigmasterol	PGR
dangshen	MOL000449	Stigmasterol	NR3C2
dangshen	MOL000449	Stigmasterol	NCOA2
dangshen	MOL000449	Stigmasterol	ADH1C
dangshen	MOL000449	Stigmasterol	IGHG1
dangshen	MOL000449	Stigmasterol	RXRA
dangshen	MOL000449	Stigmasterol	NCOA1
dangshen	MOL000449	Stigmasterol	PTGS1
dangshen	MOL000449	Stigmasterol	PTGS2
dangshen	MOL000449	Stigmasterol	ADRA2A
dangshen	MOL000449	Stigmasterol	SLC6A2
dangshen	MOL000449	Stigmasterol	SLC6A3
dangshen	MOL000449	Stigmasterol	ADRB2
dangshen	MOL000449	Stigmasterol	AKR1B1
dangshen	MOL000449	Stigmasterol	PLAU
dangshen	MOL000449	Stigmasterol	LTA4H
dangshen	MOL000449	Stigmasterol	MAOB
dangshen	MOL000449	Stigmasterol	MAOA
dangshen	MOL000449	Stigmasterol	PRKACA
dangshen	MOL000449	Stigmasterol	CTRB1
dangshen	MOL000449	Stigmasterol	CHRM3
dangshen	MOL000449	Stigmasterol	CHRM1
dangshen	MOL000449	Stigmasterol	ADRB1
dangshen	MOL000449	Stigmasterol	SCN5A
dangshen	MOL000449	Stigmasterol	HTR2A
dangshen	MOL000449	Stigmasterol	ADRA1A
dangshen	MOL000449	Stigmasterol	GABRA3
dangshen	MOL000449	Stigmasterol	CHRM2
dangshen	MOL000449	Stigmasterol	ADRA1B
dangshen	MOL000449	Stigmasterol	GABRA1
dangshen	MOL000449	Stigmasterol	CHRNA7
dangshen	MOL003896	7-Methoxy-2-methyl isoflavone	NOS2
dangshen	MOL003896	7-Methoxy-2-methyl isoflavone	PTGS1
dangshen	MOL003896	7-Methoxy-2-methyl isoflavone	DRD1
dangshen	MOL003896	7-Methoxy-2-methyl isoflavone	CHRM3
dangshen	MOL003896	7-Methoxy-2-methyl isoflavone	F2
dangshen	MOL003896	7-Methoxy-2-methyl isoflavone	CHRM1
dangshen	MOL003896	7-Methoxy-2-methyl isoflavone	ESR1
dangshen	MOL003896	7-Methoxy-2-methyl isoflavone	AR
dangshen	MOL003896	7-Methoxy-2-methyl isoflavone	ADRB1
dangshen	MOL003896	7-Methoxy-2-methyl isoflavone	SCN5A
dangshen	MOL003896	7-Methoxy-2-methyl isoflavone	PPARG
dangshen	MOL003896	7-Methoxy-2-methyl isoflavone	PTGS2
dangshen	MOL003896	7-Methoxy-2-methyl isoflavone	RXRA
dangshen	MOL003896	7-Methoxy-2-methyl isoflavone	ACHE
dangshen	MOL003896	7-Methoxy-2-methyl isoflavone	PDE3A
dangshen	MOL003896	7-Methoxy-2-methyl isoflavone	ADRA1B
dangshen	MOL003896	7-Methoxy-2-methyl isoflavone	SLC6A3
dangshen	MOL003896	7-Methoxy-2-methyl isoflavone	ADRB2
dangshen	MOL003896	7-Methoxy-2-methyl isoflavone	ADRA1D
dangshen	MOL003896	7-Methoxy-2-methyl isoflavone	SLC6A4
dangshen	MOL003896	7-Methoxy-2-methyl isoflavone	ESR2
dangshen	MOL003896	7-Methoxy-2-methyl isoflavone	GABRA1
dangshen	MOL003896	7-Methoxy-2-methyl isoflavone	DPP4
dangshen	MOL003896	7-Methoxy-2-methyl isoflavone	MAPK14
dangshen	MOL003896	7-Methoxy-2-methyl isoflavone	GSK3B
dangshen	MOL003896	7-Methoxy-2-methyl isoflavone	HSP90AB1
dangshen	MOL003896	7-Methoxy-2-methyl isoflavone	CDK2
dangshen	MOL003896	7-Methoxy-2-methyl isoflavone	LTA4H
dangshen	MOL003896	7-Methoxy-2-methyl isoflavone	MAOB
dangshen	MOL003896	7-Methoxy-2-methyl isoflavone	CHRNA7
dangshen	MOL003896	7-Methoxy-2-methyl isoflavone	CHEK1
dangshen	MOL003896	7-Methoxy-2-methyl isoflavone	PRKACA
dangshen	MOL003896	7-Methoxy-2-methyl isoflavone	IGHG1
dangshen	MOL003896	7-Methoxy-2-methyl isoflavone	PRSS1
dangshen	MOL003896	7-Methoxy-2-methyl isoflavone	PIM1
dangshen	MOL003896	7-Methoxy-2-methyl isoflavone	CCNA2
dangshen	MOL003896	7-Methoxy-2-methyl isoflavone	NCOA1
dangshen	MOL003896	7-Methoxy-2-methyl isoflavone	PKIA
dangshen	MOL003896	7-Methoxy-2-methyl isoflavone	CaM
dangshen	MOL003896	7-Methoxy-2-methyl isoflavone	CHRM5
dangshen	MOL003896	7-Methoxy-2-methyl isoflavone	NOS3
dangshen	MOL003896	7-Methoxy-2-methyl isoflavone	OPRM1
dangshen	MOL003896	7-Methoxy-2-methyl isoflavone	NCOA2
dangshen	MOL004355	Spinasterol	PGR
dangshen	MOL004355	Spinasterol	NR3C2
dangshen	MOL004355	Spinasterol	NCOA2
dangshen	MOL005321	Frutinone A	PTGS1
dangshen	MOL005321	Frutinone A	F2
dangshen	MOL005321	Frutinone A	AR
dangshen	MOL005321	Frutinone A	SCN5A
dangshen	MOL005321	Frutinone A	PPARG
dangshen	MOL005321	Frutinone A	PTGS2
dangshen	MOL005321	Frutinone A	RXRA
dangshen	MOL005321	Frutinone A	PDE3A
dangshen	MOL005321	Frutinone A	ADRB2
dangshen	MOL005321	Frutinone A	GABRA1
dangshen	MOL005321	Frutinone A	DPP4
dangshen	MOL005321	Frutinone A	HSP90AB1
dangshen	MOL005321	Frutinone A	PIK3CG
dangshen	MOL005321	Frutinone A	CHRNA7
dangshen	MOL005321	Frutinone A	PRKACA
dangshen	MOL005321	Frutinone A	ACHE
dangshen	MOL006774	stigmast-7-enol	PGR
dangshen	MOL006774	stigmast-7-enol	NCOA2
dangshen	MOL007059	3-beta-Hydroxymethyllenetanshiquinone	DRD1
dangshen	MOL007059	3-beta-Hydroxymethyllenetanshiquinone	F2
dangshen	MOL007059	3-beta-Hydroxymethyllenetanshiquinone	CHRM1
dangshen	MOL007059	3-beta-Hydroxymethyllenetanshiquinone	PTGS2
dangshen	MOL007059	3-beta-Hydroxymethyllenetanshiquinone	CA2
dangshen	MOL007059	3-beta-Hydroxymethyllenetanshiquinone	RXRA
dangshen	MOL007059	3-beta-Hydroxymethyllenetanshiquinone	OPRD1
dangshen	MOL007059	3-beta-Hydroxymethyllenetanshiquinone	ACHE
dangshen	MOL007059	3-beta-Hydroxymethyllenetanshiquinone	ADRA1A
dangshen	MOL007059	3-beta-Hydroxymethyllenetanshiquinone	ADRB2
dangshen	MOL007059	3-beta-Hydroxymethyllenetanshiquinone	OPRM1
dangshen	MOL007059	3-beta-Hydroxymethyllenetanshiquinone	DPP4
dangshen	MOL007059	3-beta-Hydroxymethyllenetanshiquinone	HSP90AB1
dangshen	MOL007059	3-beta-Hydroxymethyllenetanshiquinone	CHRNA7
dangshen	MOL007059	3-beta-Hydroxymethyllenetanshiquinone	IGHG1
dangshen	MOL007059	3-beta-Hydroxymethyllenetanshiquinone	PRSS1
dangshen	MOL007059	3-beta-Hydroxymethyllenetanshiquinone	NCOA1
dangshen	MOL008397	Daturilin	NR3C1
dangshen	MOL008400	glycitein	PTGS1
dangshen	MOL008400	glycitein	ESR1
dangshen	MOL008400	glycitein	AR
dangshen	MOL008400	glycitein	PPARG
dangshen	MOL008400	glycitein	PTGS2
dangshen	MOL008400	glycitein	RXRA
dangshen	MOL008400	glycitein	PDE3A
dangshen	MOL008400	glycitein	ESR2
dangshen	MOL008400	glycitein	MAPK14
dangshen	MOL008400	glycitein	GSK3B
dangshen	MOL008400	glycitein	HSP90AB1
dangshen	MOL008400	glycitein	CDK2
dangshen	MOL008400	glycitein	CHEK1
dangshen	MOL008400	glycitein	PRSS1
dangshen	MOL008400	glycitein	PIM1
dangshen	MOL008400	glycitein	CCNA2
dangshen	MOL008400	glycitein	CaM
dangshen	MOL008400	glycitein	PRKACA
dangshen	MOL008400	glycitein	NCOA1
dangshen	MOL008400	glycitein	NOS2
dangshen	MOL008400	glycitein	APP
dangshen	MOL008400	glycitein	MMP13
dangshen	MOL008400	glycitein	MMP8
dangshen	MOL008407	(8S,9S,10R,13R,14S,17R)-17-[(E,2R,5S)-5-ethyl-6-methylhept-3-en-2-yl]-10,13-dimethyl-1,2,4,7,8,9,11,12,14,15,16,17-dodecahydrocyclopenta[a]phenanthren-3-one	PGR
dangshen	MOL008407	(8S,9S,10R,13R,14S,17R)-17-[(E,2R,5S)-5-ethyl-6-methylhept-3-en-2-yl]-10,13-dimethyl-1,2,4,7,8,9,11,12,14,15,16,17-dodecahydrocyclopenta[a]phenanthren-3-one	NR3C2
dangshen	MOL008411	11-Hydroxyrankinidine	ESR1
dangshen	MOL008411	11-Hydroxyrankinidine	SCN5A
dangshen	MOL008411	11-Hydroxyrankinidine	OPRM1
dangshen	MOL008411	11-Hydroxyrankinidine	CDK2
dangshen	MOL000006	luteolin	PTGS1
dangshen	MOL000006	luteolin	AR
dangshen	MOL000006	luteolin	PTGS2
dangshen	MOL000006	luteolin	HSP90AB1
dangshen	MOL000006	luteolin	PRSS1
dangshen	MOL000006	luteolin	NCOA2
dangshen	MOL000006	luteolin	PRKACA
dangshen	MOL000006	luteolin	DPP4
dangshen	MOL000006	luteolin	PIK3CG
dangshen	MOL000006	luteolin	RELA
dangshen	MOL000006	luteolin	EGFR
dangshen	MOL000006	luteolin	AKT1
dangshen	MOL000006	luteolin	VEGFA
dangshen	MOL000006	luteolin	CCND1
dangshen	MOL000006	luteolin	BCL2L1
dangshen	MOL000006	luteolin	CDKN1A
dangshen	MOL000006	luteolin	CASP9
dangshen	MOL000006	luteolin	MMP2
dangshen	MOL000006	luteolin	MMP9
dangshen	MOL000006	luteolin	MAPK1
dangshen	MOL000006	luteolin	IL10
dangshen	MOL000006	luteolin	RB1
dangshen	MOL000006	luteolin	CDK4
dangshen	MOL000006	luteolin	TNF
dangshen	MOL000006	luteolin	JUN
dangshen	MOL000006	luteolin	IL6
dangshen	MOL000006	luteolin	CASP3
dangshen	MOL000006	luteolin	TP53
dangshen	MOL000006	luteolin	NFKBIA
dangshen	MOL000006	luteolin	XDH
dangshen	MOL000006	luteolin	TOP1
dangshen	MOL000006	luteolin	MDM2
dangshen	MOL000006	luteolin	APP
dangshen	MOL000006	luteolin	MMP1
dangshen	MOL000006	luteolin	PCNA
dangshen	MOL000006	luteolin	ERBB2
dangshen	MOL000006	luteolin	PPARG
dangshen	MOL000006	luteolin	HMOX1
dangshen	MOL000006	luteolin	CASP7
dangshen	MOL000006	luteolin	ICAM1
dangshen	MOL000006	luteolin	MCL1
dangshen	MOL000006	luteolin	BIRC5
dangshen	MOL000006	luteolin	IL2
dangshen	MOL000006	luteolin	CCNB1
dangshen	MOL000006	luteolin	TYR
dangshen	MOL000006	luteolin	IFNG
dangshen	MOL000006	luteolin	IL4
dangshen	MOL000006	luteolin	TOP2A
dangshen	MOL000006	luteolin	GSTP1
dangshen	MOL000006	luteolin	XIAP
dangshen	MOL000006	luteolin	SLC2A4
dangshen	MOL000006	luteolin	INSR
dangshen	MOL000006	luteolin	CD40LG
dangshen	MOL000006	luteolin	PTGES
dangshen	MOL000006	luteolin	NUF2
dangshen	MOL000006	luteolin	ADCY2
dangshen	MOL000006	luteolin	MET
kushen	MOL001040	(2R)-5,7-dihydroxy-2-(4-hydroxyphenyl)chroman-4-one	PTGS1
kushen	MOL001040	(2R)-5,7-dihydroxy-2-(4-hydroxyphenyl)chroman-4-one	ESR1
kushen	MOL001040	(2R)-5,7-dihydroxy-2-(4-hydroxyphenyl)chroman-4-one	PTGS2
kushen	MOL001040	(2R)-5,7-dihydroxy-2-(4-hydroxyphenyl)chroman-4-one	HSP90AB1
kushen	MOL001040	(2R)-5,7-dihydroxy-2-(4-hydroxyphenyl)chroman-4-one	PRKACA
kushen	MOL001040	(2R)-5,7-dihydroxy-2-(4-hydroxyphenyl)chroman-4-one	DPEP1
kushen	MOL001040	(2R)-5,7-dihydroxy-2-(4-hydroxyphenyl)chroman-4-one	PGR
kushen	MOL001040	(2R)-5,7-dihydroxy-2-(4-hydroxyphenyl)chroman-4-one	NR3C2
kushen	MOL001040	(2R)-5,7-dihydroxy-2-(4-hydroxyphenyl)chroman-4-one	NR3C1
kushen	MOL001484	Inermine	PTGS1
kushen	MOL001484	Inermine	CHRM3
kushen	MOL001484	Inermine	SCN5A
kushen	MOL001484	Inermine	PTGS2
kushen	MOL001484	Inermine	HTR3A
kushen	MOL001484	Inermine	RXRA
kushen	MOL001484	Inermine	ADRA1B
kushen	MOL001484	Inermine	ADRA1D
kushen	MOL001484	Inermine	PIK3CG
kushen	MOL001484	Inermine	PRKACA
kushen	MOL003542	8-Isopentenyl-kaempferol	F2
kushen	MOL003542	8-Isopentenyl-kaempferol	ESR1
kushen	MOL003542	8-Isopentenyl-kaempferol	AR
kushen	MOL003542	8-Isopentenyl-kaempferol	PPARG
kushen	MOL003542	8-Isopentenyl-kaempferol	F10
kushen	MOL003542	8-Isopentenyl-kaempferol	PTGS2
kushen	MOL003542	8-Isopentenyl-kaempferol	TOP2A
kushen	MOL003542	8-Isopentenyl-kaempferol	DPP4
kushen	MOL003542	8-Isopentenyl-kaempferol	GSK3B
kushen	MOL003542	8-Isopentenyl-kaempferol	HSP90AB1
kushen	MOL003542	8-Isopentenyl-kaempferol	CDK2
kushen	MOL003542	8-Isopentenyl-kaempferol	CHEK1
kushen	MOL003542	8-Isopentenyl-kaempferol	PRSS1
kushen	MOL003542	8-Isopentenyl-kaempferol	PIM1
kushen	MOL003542	8-Isopentenyl-kaempferol	CaM
kushen	MOL003542	8-Isopentenyl-kaempferol	PTGS1
kushen	MOL003542	8-Isopentenyl-kaempferol	SCN5A
kushen	MOL003542	8-Isopentenyl-kaempferol	F7
kushen	MOL003542	8-Isopentenyl-kaempferol	KDR
kushen	MOL003542	8-Isopentenyl-kaempferol	RXRA
kushen	MOL003542	8-Isopentenyl-kaempferol	MAPK14
kushen	MOL003542	8-Isopentenyl-kaempferol	CCNA2
kushen	MOL003542	8-Isopentenyl-kaempferol	KCNMA1
kushen	MOL003542	8-Isopentenyl-kaempferol	NCOA2
kushen	MOL003542	8-Isopentenyl-kaempferol	GABRA2
kushen	MOL003542	8-Isopentenyl-kaempferol	GABRA1
kushen	MOL003542	8-Isopentenyl-kaempferol	PDE3A
kushen	MOL003542	8-Isopentenyl-kaempferol	KCNH2
kushen	MOL003542	8-Isopentenyl-kaempferol	PYGM
kushen	MOL003627	sophocarpine	TNF
kushen	MOL003627	sophocarpine	IL6
kushen	MOL003648	Inermin	PTGS1
kushen	MOL003648	Inermin	CHRM3
kushen	MOL003648	Inermin	SCN5A
kushen	MOL003648	Inermin	PTGS2
kushen	MOL003648	Inermin	HTR3A
kushen	MOL003648	Inermin	RXRA
kushen	MOL003648	Inermin	ADRA1B
kushen	MOL003648	Inermin	ADRB2
kushen	MOL003648	Inermin	ADRA1D
kushen	MOL003648	Inermin	SLC6A4
kushen	MOL003648	Inermin	HSP90AB1
kushen	MOL003648	Inermin	PIK3CG
kushen	MOL003648	Inermin	CHRNA7
kushen	MOL003648	Inermin	PRKACA
kushen	MOL003648	Inermin	IGHG1
kushen	MOL003648	Inermin	PRSS1
kushen	MOL003648	Inermin	NCOA1
kushen	MOL003648	Inermin	CaM
kushen	MOL003673	Wighteone	NOS2
kushen	MOL003673	Wighteone	F2
kushen	MOL003673	Wighteone	ESR1
kushen	MOL003673	Wighteone	AR
kushen	MOL003673	Wighteone	SCN5A
kushen	MOL003673	Wighteone	PPARG
kushen	MOL003673	Wighteone	F10
kushen	MOL003673	Wighteone	PTGS2
kushen	MOL003673	Wighteone	ESR2
kushen	MOL003673	Wighteone	DPP4
kushen	MOL003673	Wighteone	MAPK14
kushen	MOL003673	Wighteone	GSK3B
kushen	MOL003673	Wighteone	CDK2
kushen	MOL003673	Wighteone	CHEK1
kushen	MOL003673	Wighteone	PRSS1
kushen	MOL003673	Wighteone	PIM1
kushen	MOL003673	Wighteone	CCNA2
kushen	MOL003673	Wighteone	CaM
kushen	MOL003673	Wighteone	TOP2A
kushen	MOL003680	sophoridine	TNF
kushen	MOL003680	sophoridine	IL6
kushen	MOL000392	formononetin	NOS2
kushen	MOL000392	formononetin	PTGS1
kushen	MOL000392	formononetin	CHRM1
kushen	MOL000392	formononetin	ESR1
kushen	MOL000392	formononetin	AR
kushen	MOL000392	formononetin	PPARG
kushen	MOL000392	formononetin	PTGS2
kushen	MOL000392	formononetin	RXRA
kushen	MOL000392	formononetin	PDE3A
kushen	MOL000392	formononetin	ADRA1A
kushen	MOL000392	formononetin	SLC6A3
kushen	MOL000392	formononetin	ADRB2
kushen	MOL000392	formononetin	SLC6A4
kushen	MOL000392	formononetin	ESR2
kushen	MOL000392	formononetin	DPP4
kushen	MOL000392	formononetin	MAPK14
kushen	MOL000392	formononetin	GSK3B
kushen	MOL000392	formononetin	HSP90AB1
kushen	MOL000392	formononetin	CDK2
kushen	MOL000392	formononetin	MAOB
kushen	MOL000392	formononetin	CHEK1
kushen	MOL000392	formononetin	PRKACA
kushen	MOL000392	formononetin	PRSS1
kushen	MOL000392	formononetin	PIM1
kushen	MOL000392	formononetin	CCNA2
kushen	MOL000392	formononetin	CaM
kushen	MOL000392	formononetin	PKIA
kushen	MOL000392	formononetin	F2
kushen	MOL000392	formononetin	NOS3
kushen	MOL000392	formononetin	ACHE
kushen	MOL000392	formononetin	DPEP1
kushen	MOL000392	formononetin	JUN
kushen	MOL000392	formononetin	PPARG
kushen	MOL000392	formononetin	IL4
kushen	MOL000392	formononetin	SIRT1
kushen	MOL000392	formononetin	ATP5F1B
kushen	MOL000392	formononetin	MT-ND6
kushen	MOL000392	formononetin	HSD3B2
kushen	MOL000392	formononetin	HSD3B1
kushen	MOL004580	cis-Dihydroquercetin	PTGS1
kushen	MOL004580	cis-Dihydroquercetin	PTGS2
kushen	MOL004580	cis-Dihydroquercetin	HSP90AB1
kushen	MOL004580	cis-Dihydroquercetin	PIK3CG
kushen	MOL004580	cis-Dihydroquercetin	RXRA
kushen	MOL004580	cis-Dihydroquercetin	AKR1B1
kushen	MOL004941	(2R)-7-hydroxy-2-(4-hydroxyphenyl)chroman-4-one	PTGS1
kushen	MOL004941	(2R)-7-hydroxy-2-(4-hydroxyphenyl)chroman-4-one	ESR1
kushen	MOL004941	(2R)-7-hydroxy-2-(4-hydroxyphenyl)chroman-4-one	PTGS2
kushen	MOL004941	(2R)-7-hydroxy-2-(4-hydroxyphenyl)chroman-4-one	RXRA
kushen	MOL004941	(2R)-7-hydroxy-2-(4-hydroxyphenyl)chroman-4-one	PDE3A
kushen	MOL004941	(2R)-7-hydroxy-2-(4-hydroxyphenyl)chroman-4-one	ADRB2
kushen	MOL004941	(2R)-7-hydroxy-2-(4-hydroxyphenyl)chroman-4-one	HSP90AB1
kushen	MOL004941	(2R)-7-hydroxy-2-(4-hydroxyphenyl)chroman-4-one	PIK3CG
kushen	MOL004941	(2R)-7-hydroxy-2-(4-hydroxyphenyl)chroman-4-one	DPEP1
kushen	MOL004941	(2R)-7-hydroxy-2-(4-hydroxyphenyl)chroman-4-one	MAOB
kushen	MOL004941	(2R)-7-hydroxy-2-(4-hydroxyphenyl)chroman-4-one	PRKACA
kushen	MOL004941	(2R)-7-hydroxy-2-(4-hydroxyphenyl)chroman-4-one	PKIA
kushen	MOL004941	(2R)-7-hydroxy-2-(4-hydroxyphenyl)chroman-4-one	CaM
kushen	MOL004941	(2R)-7-hydroxy-2-(4-hydroxyphenyl)chroman-4-one	GABRA1
kushen	MOL004941	(2R)-7-hydroxy-2-(4-hydroxyphenyl)chroman-4-one	SLC6A4
kushen	MOL005100	5,7-dihydroxy-2-(3-hydroxy-4-methoxyphenyl)chroman-4-one	PTGS1
kushen	MOL005100	5,7-dihydroxy-2-(3-hydroxy-4-methoxyphenyl)chroman-4-one	PTGS2
kushen	MOL005100	5,7-dihydroxy-2-(3-hydroxy-4-methoxyphenyl)chroman-4-one	HSP90AB1
kushen	MOL005100	5,7-dihydroxy-2-(3-hydroxy-4-methoxyphenyl)chroman-4-one	PRKACA
kushen	MOL005100	5,7-dihydroxy-2-(3-hydroxy-4-methoxyphenyl)chroman-4-one	CaM
kushen	MOL005100	5,7-dihydroxy-2-(3-hydroxy-4-methoxyphenyl)chroman-4-one	SCN5A
kushen	MOL005100	5,7-dihydroxy-2-(3-hydroxy-4-methoxyphenyl)chroman-4-one	PIK3CG
kushen	MOL005100	5,7-dihydroxy-2-(3-hydroxy-4-methoxyphenyl)chroman-4-one	NCOA2
kushen	MOL005100	5,7-dihydroxy-2-(3-hydroxy-4-methoxyphenyl)chroman-4-one	NCOA1
kushen	MOL005100	5,7-dihydroxy-2-(3-hydroxy-4-methoxyphenyl)chroman-4-one	TOP2A
kushen	MOL005944	matrine	RELA
kushen	MOL005944	matrine	MMP2
kushen	MOL005944	matrine	TNF
kushen	MOL005944	matrine	IL6
kushen	MOL005944	matrine	CASP3
kushen	MOL005944	matrine	MYC
kushen	MOL005944	matrine	ICAM1
kushen	MOL005944	matrine	HPSE
kushen	MOL005944	matrine	IER3IP1
kushen	MOL005944	matrine	CD44
kushen	MOL006596	Glyceollin	NOS2
kushen	MOL006596	Glyceollin	PTGS1
kushen	MOL006596	Glyceollin	ESR1
kushen	MOL006596	Glyceollin	SCN5A
kushen	MOL006596	Glyceollin	F10
kushen	MOL006596	Glyceollin	PTGS2
kushen	MOL006596	Glyceollin	TOP2A
kushen	MOL006596	Glyceollin	ESR2
kushen	MOL006596	Glyceollin	GSK3B
kushen	MOL006596	Glyceollin	CDK2
kushen	MOL006596	Glyceollin	PRSS1
kushen	MOL006596	Glyceollin	PIM1
kushen	MOL006596	Glyceollin	CCNA2
kushen	MOL006596	Glyceollin	NCOA2
kushen	MOL006596	Glyceollin	NCOA1
kushen	MOL006596	Glyceollin	KCNMA1
kushen	MOL006596	Glyceollin	CaM
kushen	MOL006604	(2S)-7-hydroxy-2-(4-hydroxyphenyl)-5-methoxy-8-(3-methylbut-2-enyl)chroman-4-one	NOS2
kushen	MOL006604	(2S)-7-hydroxy-2-(4-hydroxyphenyl)-5-methoxy-8-(3-methylbut-2-enyl)chroman-4-one	KCNH2
kushen	MOL006604	(2S)-7-hydroxy-2-(4-hydroxyphenyl)-5-methoxy-8-(3-methylbut-2-enyl)chroman-4-one	ESR1
kushen	MOL006604	(2S)-7-hydroxy-2-(4-hydroxyphenyl)-5-methoxy-8-(3-methylbut-2-enyl)chroman-4-one	hk2
kushen	MOL006604	(2S)-7-hydroxy-2-(4-hydroxyphenyl)-5-methoxy-8-(3-methylbut-2-enyl)chroman-4-one	F10
kushen	MOL006604	(2S)-7-hydroxy-2-(4-hydroxyphenyl)-5-methoxy-8-(3-methylbut-2-enyl)chroman-4-one	PTGS2
kushen	MOL006604	(2S)-7-hydroxy-2-(4-hydroxyphenyl)-5-methoxy-8-(3-methylbut-2-enyl)chroman-4-one	NOS3
kushen	MOL006604	(2S)-7-hydroxy-2-(4-hydroxyphenyl)-5-methoxy-8-(3-methylbut-2-enyl)chroman-4-one	KDR
kushen	MOL006604	(2S)-7-hydroxy-2-(4-hydroxyphenyl)-5-methoxy-8-(3-methylbut-2-enyl)chroman-4-one	ADRA1B
kushen	MOL006604	(2S)-7-hydroxy-2-(4-hydroxyphenyl)-5-methoxy-8-(3-methylbut-2-enyl)chroman-4-one	TOP2A
kushen	MOL006604	(2S)-7-hydroxy-2-(4-hydroxyphenyl)-5-methoxy-8-(3-methylbut-2-enyl)chroman-4-one	HSP90AB1
kushen	MOL006604	(2S)-7-hydroxy-2-(4-hydroxyphenyl)-5-methoxy-8-(3-methylbut-2-enyl)chroman-4-one	NCOA2
kushen	MOL006604	(2S)-7-hydroxy-2-(4-hydroxyphenyl)-5-methoxy-8-(3-methylbut-2-enyl)chroman-4-one	NCOA1
kushen	MOL006604	(2S)-7-hydroxy-2-(4-hydroxyphenyl)-5-methoxy-8-(3-methylbut-2-enyl)chroman-4-one	CaM
kushen	MOL006613	kushenin	NOS2
kushen	MOL006613	kushenin	PTGS1
kushen	MOL006613	kushenin	ESR1
kushen	MOL006613	kushenin	SCN5A
kushen	MOL006613	kushenin	PTGS2
kushen	MOL006613	kushenin	RXRA
kushen	MOL006613	kushenin	ADRB2
kushen	MOL006613	kushenin	ESR2
kushen	MOL006613	kushenin	DPP4
kushen	MOL006613	kushenin	HSP90AB1
kushen	MOL006613	kushenin	PIK3CG
kushen	MOL006613	kushenin	PRKACA
kushen	MOL006613	kushenin	PRSS1
kushen	MOL006613	kushenin	NCOA1
kushen	MOL006613	kushenin	CaM
kushen	MOL006620	kushenol J_qt	PTGS1
kushen	MOL006620	kushenol J_qt	SCN5A
kushen	MOL006620	kushenol J_qt	PTGS2
kushen	MOL006620	kushenol J_qt	RXRA
kushen	MOL006620	kushenol J_qt	ADRB2
kushen	MOL006620	kushenol J_qt	HSP90AB1
kushen	MOL006620	kushenol J_qt	PRKACA
kushen	MOL006620	kushenol J_qt	CaM
kushen	MOL006623	kushenol,t	F10
kushen	MOL006623	kushenol,t	PTGS2
kushen	MOL006623	kushenol,t	F7
kushen	MOL006623	kushenol,t	KDR
kushen	MOL006623	kushenol,t	TOP2A
kushen	MOL006626	leachianone,g	NOS2
kushen	MOL006626	leachianone,g	ESR1
kushen	MOL006626	leachianone,g	SCN5A
kushen	MOL006626	leachianone,g	F10
kushen	MOL006626	leachianone,g	PTGS2
kushen	MOL006626	leachianone,g	KDR
kushen	MOL006626	leachianone,g	TOP2A
kushen	MOL006626	leachianone,g	HSP90AB1
kushen	MOL006626	leachianone,g	NCOA1
kushen	MOL006630	Norartocarpetin	PTGS1
kushen	MOL006630	Norartocarpetin	AR
kushen	MOL006630	Norartocarpetin	PTGS2
kushen	MOL006630	Norartocarpetin	HSP90AB1
kushen	MOL006630	Norartocarpetin	PRKACA
kushen	MOL000456	Phaseolin	NOS2
kushen	MOL000456	Phaseolin	PTGS1
kushen	MOL000456	Phaseolin	CHRM3
kushen	MOL000456	Phaseolin	CHRM1
kushen	MOL000456	Phaseolin	ESR1
kushen	MOL000456	Phaseolin	AR
kushen	MOL000456	Phaseolin	SCN5A
kushen	MOL000456	Phaseolin	PPARG
kushen	MOL000456	Phaseolin	F10
kushen	MOL000456	Phaseolin	PTGS2
kushen	MOL000456	Phaseolin	RXRA
kushen	MOL000456	Phaseolin	ADRA1B
kushen	MOL000456	Phaseolin	ADRB2
kushen	MOL000456	Phaseolin	ADRA1D
kushen	MOL000456	Phaseolin	ESR2
kushen	MOL000456	Phaseolin	MAPK14
kushen	MOL000456	Phaseolin	GSK3B
kushen	MOL000456	Phaseolin	CDK2
kushen	MOL000456	Phaseolin	RXRB
kushen	MOL000456	Phaseolin	PRSS1
kushen	MOL000456	Phaseolin	PIM1
kushen	MOL000456	Phaseolin	CCNA2
kushen	MOL000456	Phaseolin	NCOA2
kushen	MOL000456	Phaseolin	CaM
kushen	MOL000098	quercetin	ABCA2
kushen	MOL000098	quercetin	ACACA
kushen	MOL000098	quercetin	ACHE
kushen	MOL000098	quercetin	ACP3
kushen	MOL000098	quercetin	ADRB2
kushen	MOL000098	quercetin	AHR
kushen	MOL000098	quercetin	AHSA1
kushen	MOL000098	quercetin	AKR1B1
kushen	MOL000098	quercetin	AKT1
kushen	MOL000098	quercetin	ALOX5
kushen	MOL000098	quercetin	AR
kushen	MOL000098	quercetin	BAX
kushen	MOL000098	quercetin	BCL2
kushen	MOL000098	quercetin	BCL2L1
kushen	MOL000098	quercetin	BIRC5
kushen	MOL000098	quercetin	CASP3
kushen	MOL000098	quercetin	CASP8
kushen	MOL000098	quercetin	CASP9
kushen	MOL000098	quercetin	CAV1
kushen	MOL000098	quercetin	CCL2
kushen	MOL000098	quercetin	CCNB1
kushen	MOL000098	quercetin	CCND1
kushen	MOL000098	quercetin	CD40LG
kushen	MOL000098	quercetin	CDK1
kushen	MOL000098	quercetin	CDKN1A
kushen	MOL000098	quercetin	CDKN2A
kushen	MOL000098	quercetin	CHEK2
kushen	MOL000098	quercetin	CHUK
kushen	MOL000098	quercetin	CLDN4
kushen	MOL000098	quercetin	COL1A1
kushen	MOL000098	quercetin	COL3A1
kushen	MOL000098	quercetin	CRP
kushen	MOL000098	quercetin	CTSD
kushen	MOL000098	quercetin	CXCL10
kushen	MOL000098	quercetin	CXCL11
kushen	MOL000098	quercetin	CXCL2
kushen	MOL000098	quercetin	CXCL8
kushen	MOL000098	quercetin	CYP1A1
kushen	MOL000098	quercetin	CYP1A2
kushen	MOL000098	quercetin	CYP1B1
kushen	MOL000098	quercetin	CYP3A4
kushen	MOL000098	quercetin	DCAF5
kushen	MOL000098	quercetin	DIO1
kushen	MOL000098	quercetin	DPP4
kushen	MOL000098	quercetin	DUOX2
kushen	MOL000098	quercetin	E2F1
kushen	MOL000098	quercetin	E2F2
kushen	MOL000098	quercetin	EGF
kushen	MOL000098	quercetin	EGFR
kushen	MOL000098	quercetin	EIF6
kushen	MOL000098	quercetin	ELK1
kushen	MOL000098	quercetin	ERBB2
kushen	MOL000098	quercetin	ERBB3
kushen	MOL000098	quercetin	F10
kushen	MOL000098	quercetin	F2
kushen	MOL000098	quercetin	F3
kushen	MOL000098	quercetin	F7
kushen	MOL000098	quercetin	FOS
kushen	MOL000098	quercetin	GABRA1
kushen	MOL000098	quercetin	GJA1
kushen	MOL000098	quercetin	GSTM1
kushen	MOL000098	quercetin	GSTM2
kushen	MOL000098	quercetin	GSTP1
kushen	MOL000098	quercetin	HAS2
kushen	MOL000098	quercetin	HERC5
kushen	MOL000098	quercetin	HIF1A
kushen	MOL000098	quercetin	HK2
kushen	MOL000098	quercetin	HMOX1
kushen	MOL000098	quercetin	HSF1
kushen	MOL000098	quercetin	HSP90AB1
kushen	MOL000098	quercetin	HSPA5
kushen	MOL000098	quercetin	HSPB1
kushen	MOL000098	quercetin	ICAM1
kushen	MOL000098	quercetin	IFNG
kushen	MOL000098	quercetin	IGF2
kushen	MOL000098	quercetin	IGFBP3
kushen	MOL000098	quercetin	IL10
kushen	MOL000098	quercetin	IL1A
kushen	MOL000098	quercetin	IL1B
kushen	MOL000098	quercetin	IL2
kushen	MOL000098	quercetin	IL6
kushen	MOL000098	quercetin	INSR
kushen	MOL000098	quercetin	IRF1
kushen	MOL000098	quercetin	JUN
kushen	MOL000098	quercetin	KCNH2
kushen	MOL000098	quercetin	MAOB
kushen	MOL000098	quercetin	MAPK1
kushen	MOL000098	quercetin	MGAM
kushen	MOL000098	quercetin	MMP1
kushen	MOL000098	quercetin	MMP2
kushen	MOL000098	quercetin	MMP3
kushen	MOL000098	quercetin	MMP9
kushen	MOL000098	quercetin	MPO
kushen	MOL000098	quercetin	MYC
kushen	MOL000098	quercetin	NCF1
kushen	MOL000098	quercetin	NCOA2
kushen	MOL000098	quercetin	NFE2L2
kushen	MOL000098	quercetin	NFKBIA
kushen	MOL000098	quercetin	NKX3-1
kushen	MOL000098	quercetin	NOS3
kushen	MOL000098	quercetin	NPEPPS
kushen	MOL000098	quercetin	NQO1
kushen	MOL000098	quercetin	NR1I2
kushen	MOL000098	quercetin	NR1I3
kushen	MOL000098	quercetin	ODC1
kushen	MOL000098	quercetin	PARP1
kushen	MOL000098	quercetin	PCOLCE
kushen	MOL000098	quercetin	PIK3CG
kushen	MOL000098	quercetin	PLAT
kushen	MOL000098	quercetin	PLAU
kushen	MOL000098	quercetin	PON1
kushen	MOL000098	quercetin	POR
kushen	MOL000098	quercetin	PPARA
kushen	MOL000098	quercetin	PPARD
kushen	MOL000098	quercetin	PPARG
kushen	MOL000098	quercetin	PRKACA
kushen	MOL000098	quercetin	PRKCA
kushen	MOL000098	quercetin	PRKCB
kushen	MOL000098	quercetin	PRSS1
kushen	MOL000098	quercetin	PSMD3
kushen	MOL000098	quercetin	PTEN
kushen	MOL000098	quercetin	PTGER3
kushen	MOL000098	quercetin	PTGS1
kushen	MOL000098	quercetin	PTGS2
kushen	MOL000098	quercetin	RAF1
kushen	MOL000098	quercetin	RASA1
kushen	MOL000098	quercetin	RASSF1
kushen	MOL000098	quercetin	RB1
kushen	MOL000098	quercetin	RELA
kushen	MOL000098	quercetin	RUNX1T1
kushen	MOL000098	quercetin	RUNX2
kushen	MOL000098	quercetin	RXRA
kushen	MOL000098	quercetin	SCN5A
kushen	MOL000098	quercetin	SELE
kushen	MOL000098	quercetin	SERPINE1
kushen	MOL000098	quercetin	SLC2A4
kushen	MOL000098	quercetin	SOD1
kushen	MOL000098	quercetin	SPP1
kushen	MOL000098	quercetin	STAT1
kushen	MOL000098	quercetin	SULT1E1
kushen	MOL000098	quercetin	TGFB1
kushen	MOL000098	quercetin	THBD
kushen	MOL000098	quercetin	TNF
kushen	MOL000098	quercetin	TOP1
kushen	MOL000098	quercetin	TOP2A
kushen	MOL000098	quercetin	TP53
kushen	MOL000098	quercetin	VCAM1
kushen	MOL000098	quercetin	VEGFA
kushen	MOL000098	quercetin	XDH
kushen	MOL000006	luteolin	PTGS1
kushen	MOL000006	luteolin	ADCY2
kushen	MOL000006	luteolin	AKT1
kushen	MOL000006	luteolin	APP
kushen	MOL000006	luteolin	AR
kushen	MOL000006	luteolin	BCL2L1
kushen	MOL000006	luteolin	BIRC5
kushen	MOL000006	luteolin	CASP3
kushen	MOL000006	luteolin	CASP7
kushen	MOL000006	luteolin	CASP9
kushen	MOL000006	luteolin	CCNB1
kushen	MOL000006	luteolin	CCND1
kushen	MOL000006	luteolin	CD40LG
kushen	MOL000006	luteolin	CDK4
kushen	MOL000006	luteolin	CDKN1A
kushen	MOL000006	luteolin	DPP4
kushen	MOL000006	luteolin	EGFR
kushen	MOL000006	luteolin	ERBB2
kushen	MOL000006	luteolin	GSTP1
kushen	MOL000006	luteolin	HMOX1
kushen	MOL000006	luteolin	HSP90AB1
kushen	MOL000006	luteolin	ICAM1
kushen	MOL000006	luteolin	IFNG
kushen	MOL000006	luteolin	IL10
kushen	MOL000006	luteolin	IL2
kushen	MOL000006	luteolin	IL4
kushen	MOL000006	luteolin	IL6
kushen	MOL000006	luteolin	INSR
kushen	MOL000006	luteolin	JUN
kushen	MOL000006	luteolin	MAPK1
kushen	MOL000006	luteolin	MCL1
kushen	MOL000006	luteolin	MDM2
kushen	MOL000006	luteolin	MET
kushen	MOL000006	luteolin	MMP1
kushen	MOL000006	luteolin	MMP2
kushen	MOL000006	luteolin	MMP9
kushen	MOL000006	luteolin	NCOA2
kushen	MOL000006	luteolin	NFKBIA
kushen	MOL000006	luteolin	NUF2
kushen	MOL000006	luteolin	PCNA
kushen	MOL000006	luteolin	PIK3CG
kushen	MOL000006	luteolin	PPARG
kushen	MOL000006	luteolin	PRKACA
kushen	MOL000006	luteolin	PRSS1
kushen	MOL000006	luteolin	PTGES
kushen	MOL000006	luteolin	PTGS1
kushen	MOL000006	luteolin	PTGS2
kushen	MOL000006	luteolin	RB1
kushen	MOL000006	luteolin	RELA
kushen	MOL000006	luteolin	SLC2A4
kushen	MOL000006	luteolin	TNF
kushen	MOL000006	luteolin	TOP1
kushen	MOL000006	luteolin	TOP2A
kushen	MOL000006	luteolin	TP53
kushen	MOL000006	luteolin	TYR
kushen	MOL000006	luteolin	VEGFA
kushen	MOL000006	luteolin	XDH
kushen	MOL000006	luteolin	XIAP
xihonghua	MOL001389	n-heptanal	GABRA2
xihonghua	MOL001389	n-heptanal	ACHE
xihonghua	MOL001389	n-heptanal	GABRA1
xihonghua	MOL001406	crocetin	CHRM3
xihonghua	MOL001406	crocetin	CHRM1
xihonghua	MOL001406	crocetin	GABRA2
xihonghua	MOL001406	crocetin	GABRA5
xihonghua	MOL001406	crocetin	ADRA1A
xihonghua	MOL001406	crocetin	GABRA3
xihonghua	MOL001406	crocetin	CHRM2
xihonghua	MOL001406	crocetin	ADRA1B
xihonghua	MOL001406	crocetin	GABRA1
xihonghua	MOL001406	crocetin	IGHG1
xihonghua	MOL001406	crocetin	PTGS2
xihonghua	MOL001406	crocetin	NCOA2
xihonghua	MOL001406	crocetin	VCAM1
xihonghua	MOL000354	isorhamnetin	NOS2
xihonghua	MOL000354	isorhamnetin	PTGS1
xihonghua	MOL000354	isorhamnetin	ESR1
xihonghua	MOL000354	isorhamnetin	AR
xihonghua	MOL000354	isorhamnetin	PPARG
xihonghua	MOL000354	isorhamnetin	PTGS2
xihonghua	MOL000354	isorhamnetin	PTPN1
xihonghua	MOL000354	isorhamnetin	ESR2
xihonghua	MOL000354	isorhamnetin	DPP4
xihonghua	MOL000354	isorhamnetin	MAPK14
xihonghua	MOL000354	isorhamnetin	GSK3B
xihonghua	MOL000354	isorhamnetin	HSP90AB1
xihonghua	MOL000354	isorhamnetin	CDK2
xihonghua	MOL000354	isorhamnetin	PIK3CG
xihonghua	MOL000354	isorhamnetin	PRKACA
xihonghua	MOL000354	isorhamnetin	PRSS1
xihonghua	MOL000354	isorhamnetin	PIM1
xihonghua	MOL000354	isorhamnetin	CCNA2
xihonghua	MOL000354	isorhamnetin	NCOA2
xihonghua	MOL000354	isorhamnetin	CaM
xihonghua	MOL000354	isorhamnetin	PYGM
xihonghua	MOL000354	isorhamnetin	PPARD
xihonghua	MOL000354	isorhamnetin	CHEK1
xihonghua	MOL000354	isorhamnetin	AKR1B1
xihonghua	MOL000354	isorhamnetin	NCOA1
xihonghua	MOL000354	isorhamnetin	F7
xihonghua	MOL000354	isorhamnetin	F2
xihonghua	MOL000354	isorhamnetin	NOS3
xihonghua	MOL000354	isorhamnetin	ACHE
xihonghua	MOL000354	isorhamnetin	GABRA1
xihonghua	MOL000354	isorhamnetin	MAOB
xihonghua	MOL000354	isorhamnetin	GRIA2
xihonghua	MOL000354	isorhamnetin	RELA
xihonghua	MOL000354	isorhamnetin	XDH
xihonghua	MOL000354	isorhamnetin	NCF1
xihonghua	MOL000354	isorhamnetin	OLR1
xihonghua	MOL000422	kaempferol	NOS2
xihonghua	MOL000422	kaempferol	PTGS1
xihonghua	MOL000422	kaempferol	AR
xihonghua	MOL000422	kaempferol	PPARG
xihonghua	MOL000422	kaempferol	PTGS2
xihonghua	MOL000422	kaempferol	HSP90AB1
xihonghua	MOL000422	kaempferol	PIK3CG
xihonghua	MOL000422	kaempferol	PRKACA
xihonghua	MOL000422	kaempferol	NCOA2
xihonghua	MOL000422	kaempferol	DPP4
xihonghua	MOL000422	kaempferol	PRSS1
xihonghua	MOL000422	kaempferol	PGR
xihonghua	MOL000422	kaempferol	F2
xihonghua	MOL000422	kaempferol	CHRM1
xihonghua	MOL000422	kaempferol	NOS3
xihonghua	MOL000422	kaempferol	GABRA2
xihonghua	MOL000422	kaempferol	ACHE
xihonghua	MOL000422	kaempferol	SLC6A2
xihonghua	MOL000422	kaempferol	CHRM2
xihonghua	MOL000422	kaempferol	ADRA1B
xihonghua	MOL000422	kaempferol	GABRA1
xihonghua	MOL000422	kaempferol	TOP2A
xihonghua	MOL000422	kaempferol	F7
xihonghua	MOL000422	kaempferol	CaM
xihonghua	MOL000422	kaempferol	RELA
xihonghua	MOL000422	kaempferol	IKBKB
xihonghua	MOL000422	kaempferol	AKT1
xihonghua	MOL000422	kaempferol	BCL2
xihonghua	MOL000422	kaempferol	BAX
xihonghua	MOL000422	kaempferol	TNF
xihonghua	MOL000422	kaempferol	JUN
xihonghua	MOL000422	kaempferol	AHSA1
xihonghua	MOL000422	kaempferol	CASP3
xihonghua	MOL000422	kaempferol	MAPK8
xihonghua	MOL000422	kaempferol	XDH
xihonghua	MOL000422	kaempferol	MMP1
xihonghua	MOL000422	kaempferol	STAT1
xihonghua	MOL000422	kaempferol	CDK1
xihonghua	MOL000422	kaempferol	HMOX1
xihonghua	MOL000422	kaempferol	CYP3A4
xihonghua	MOL000422	kaempferol	CYP1A2
xihonghua	MOL000422	kaempferol	CYP1A1
xihonghua	MOL000422	kaempferol	ICAM1
xihonghua	MOL000422	kaempferol	SELE
xihonghua	MOL000422	kaempferol	VCAM1
xihonghua	MOL000422	kaempferol	NR1I2
xihonghua	MOL000422	kaempferol	CYP1B1
xihonghua	MOL000422	kaempferol	ALOX5
xihonghua	MOL000422	kaempferol	HAS2
xihonghua	MOL000422	kaempferol	GSTP1
xihonghua	MOL000422	kaempferol	AHR
xihonghua	MOL000422	kaempferol	PSMD3
xihonghua	MOL000422	kaempferol	SLC2A4
xihonghua	MOL000422	kaempferol	NR1I3
xihonghua	MOL000422	kaempferol	INSR
xihonghua	MOL000422	kaempferol	DIO1
xihonghua	MOL000422	kaempferol	PPP3CA
xihonghua	MOL000422	kaempferol	GSTM1
xihonghua	MOL000422	kaempferol	GSTM2
xihonghua	MOL000422	kaempferol	AKR1C3
xihonghua	MOL000422	kaempferol	SLPI
xihonghua	MOL000098	quercetin	ABCA2
xihonghua	MOL000098	quercetin	ACACA
xihonghua	MOL000098	quercetin	ACHE
xihonghua	MOL000098	quercetin	ACP3
xihonghua	MOL000098	quercetin	ADRB2
xihonghua	MOL000098	quercetin	AHR
xihonghua	MOL000098	quercetin	AHSA1
xihonghua	MOL000098	quercetin	AKR1B1
xihonghua	MOL000098	quercetin	AKT1
xihonghua	MOL000098	quercetin	ALOX5
xihonghua	MOL000098	quercetin	AR
xihonghua	MOL000098	quercetin	BAX
xihonghua	MOL000098	quercetin	BCL2
xihonghua	MOL000098	quercetin	BCL2L1
xihonghua	MOL000098	quercetin	BIRC5
xihonghua	MOL000098	quercetin	CASP3
xihonghua	MOL000098	quercetin	CASP8
xihonghua	MOL000098	quercetin	CASP9
xihonghua	MOL000098	quercetin	CAV1
xihonghua	MOL000098	quercetin	CCL2
xihonghua	MOL000098	quercetin	CCNB1
xihonghua	MOL000098	quercetin	CCND1
xihonghua	MOL000098	quercetin	CD40LG
xihonghua	MOL000098	quercetin	CDK1
xihonghua	MOL000098	quercetin	CDKN1A
xihonghua	MOL000098	quercetin	CDKN2A
xihonghua	MOL000098	quercetin	CHEK2
xihonghua	MOL000098	quercetin	CHUK
xihonghua	MOL000098	quercetin	CLDN4
xihonghua	MOL000098	quercetin	COL1A1
xihonghua	MOL000098	quercetin	COL3A1
xihonghua	MOL000098	quercetin	CRP
xihonghua	MOL000098	quercetin	CTSD
xihonghua	MOL000098	quercetin	CXCL10
xihonghua	MOL000098	quercetin	CXCL11
xihonghua	MOL000098	quercetin	CXCL2
xihonghua	MOL000098	quercetin	CXCL8
xihonghua	MOL000098	quercetin	CYP1A1
xihonghua	MOL000098	quercetin	CYP1A2
xihonghua	MOL000098	quercetin	CYP1B1
xihonghua	MOL000098	quercetin	CYP3A4
xihonghua	MOL000098	quercetin	DCAF5
xihonghua	MOL000098	quercetin	DIO1
xihonghua	MOL000098	quercetin	DPP4
xihonghua	MOL000098	quercetin	DUOX2
xihonghua	MOL000098	quercetin	E2F1
xihonghua	MOL000098	quercetin	E2F2
xihonghua	MOL000098	quercetin	EGF
xihonghua	MOL000098	quercetin	EGFR
xihonghua	MOL000098	quercetin	EIF6
xihonghua	MOL000098	quercetin	ELK1
xihonghua	MOL000098	quercetin	ERBB2
xihonghua	MOL000098	quercetin	ERBB3
xihonghua	MOL000098	quercetin	F10
xihonghua	MOL000098	quercetin	F2
xihonghua	MOL000098	quercetin	F3
xihonghua	MOL000098	quercetin	F7
xihonghua	MOL000098	quercetin	FOS
xihonghua	MOL000098	quercetin	GABRA1
xihonghua	MOL000098	quercetin	GJA1
xihonghua	MOL000098	quercetin	GSTM1
xihonghua	MOL000098	quercetin	GSTM2
xihonghua	MOL000098	quercetin	GSTP1
xihonghua	MOL000098	quercetin	HAS2
xihonghua	MOL000098	quercetin	HERC5
xihonghua	MOL000098	quercetin	HIF1A
xihonghua	MOL000098	quercetin	HK2
xihonghua	MOL000098	quercetin	HMOX1
xihonghua	MOL000098	quercetin	HSF1
xihonghua	MOL000098	quercetin	HSP90AB1
xihonghua	MOL000098	quercetin	HSPA5
xihonghua	MOL000098	quercetin	HSPB1
xihonghua	MOL000098	quercetin	ICAM1
xihonghua	MOL000098	quercetin	IFNG
xihonghua	MOL000098	quercetin	IGF2
xihonghua	MOL000098	quercetin	IGFBP3
xihonghua	MOL000098	quercetin	IL10
xihonghua	MOL000098	quercetin	IL1A
xihonghua	MOL000098	quercetin	IL1B
xihonghua	MOL000098	quercetin	IL2
xihonghua	MOL000098	quercetin	IL6
xihonghua	MOL000098	quercetin	INSR
xihonghua	MOL000098	quercetin	IRF1
xihonghua	MOL000098	quercetin	JUN
xihonghua	MOL000098	quercetin	KCNH2
xihonghua	MOL000098	quercetin	MAOB
xihonghua	MOL000098	quercetin	MAPK1
xihonghua	MOL000098	quercetin	MGAM
xihonghua	MOL000098	quercetin	MMP1
xihonghua	MOL000098	quercetin	MMP2
xihonghua	MOL000098	quercetin	MMP3
xihonghua	MOL000098	quercetin	MMP9
xihonghua	MOL000098	quercetin	MPO
xihonghua	MOL000098	quercetin	MYC
xihonghua	MOL000098	quercetin	NCF1
xihonghua	MOL000098	quercetin	NCOA2
xihonghua	MOL000098	quercetin	NFE2L2
xihonghua	MOL000098	quercetin	NFKBIA
xihonghua	MOL000098	quercetin	NKX3-1
xihonghua	MOL000098	quercetin	NOS3
xihonghua	MOL000098	quercetin	NPEPPS
xihonghua	MOL000098	quercetin	NQO1
xihonghua	MOL000098	quercetin	NR1I2
xihonghua	MOL000098	quercetin	NR1I3
xihonghua	MOL000098	quercetin	ODC1
xihonghua	MOL000098	quercetin	PARP1
xihonghua	MOL000098	quercetin	PCOLCE
xihonghua	MOL000098	quercetin	PIK3CG
xihonghua	MOL000098	quercetin	PLAT
xihonghua	MOL000098	quercetin	PLAU
xihonghua	MOL000098	quercetin	PON1
xihonghua	MOL000098	quercetin	POR
xihonghua	MOL000098	quercetin	PPARA
xihonghua	MOL000098	quercetin	PPARD
xihonghua	MOL000098	quercetin	PPARG
xihonghua	MOL000098	quercetin	PRKACA
xihonghua	MOL000098	quercetin	PRKCA
xihonghua	MOL000098	quercetin	PRKCB
xihonghua	MOL000098	quercetin	PRSS1
xihonghua	MOL000098	quercetin	PSMD3
xihonghua	MOL000098	quercetin	PTEN
xihonghua	MOL000098	quercetin	PTGER3
xihonghua	MOL000098	quercetin	PTGS1
xihonghua	MOL000098	quercetin	PTGS2
xihonghua	MOL000098	quercetin	RAF1
xihonghua	MOL000098	quercetin	RASA1
xihonghua	MOL000098	quercetin	RASSF1
xihonghua	MOL000098	quercetin	RB1
xihonghua	MOL000098	quercetin	RELA
xihonghua	MOL000098	quercetin	RUNX1T1
xihonghua	MOL000098	quercetin	RUNX2
xihonghua	MOL000098	quercetin	RXRA
xihonghua	MOL000098	quercetin	SCN5A
xihonghua	MOL000098	quercetin	SELE
xihonghua	MOL000098	quercetin	SERPINE1
xihonghua	MOL000098	quercetin	SLC2A4
xihonghua	MOL000098	quercetin	SOD1
xihonghua	MOL000098	quercetin	SPP1
xihonghua	MOL000098	quercetin	STAT1
xihonghua	MOL000098	quercetin	SULT1E1
xihonghua	MOL000098	quercetin	TGFB1
xihonghua	MOL000098	quercetin	THBD
xihonghua	MOL000098	quercetin	TNF
xihonghua	MOL000098	quercetin	TOP1
xihonghua	MOL000098	quercetin	TOP2A
xihonghua	MOL000098	quercetin	TP53
xihonghua	MOL000098	quercetin	VCAM1
xihonghua	MOL000098	quercetin	VEGFA
xihonghua	MOL000098	quercetin	XDH
xuelian	MOL009295	Flazin	PTGS2
xuelian	MOL009295	Flazin	HSP90AB1
xuelian	MOL009295	Flazin	PRKACA
xuelian	MOL001939	Alloisoimperatorin	PTGS1
xuelian	MOL001939	Alloisoimperatorin	AR
xuelian	MOL001939	Alloisoimperatorin	PTGS2
xuelian	MOL001939	Alloisoimperatorin	RXRA
xuelian	MOL001939	Alloisoimperatorin	HSP90AB1
xuelian	MOL001939	Alloisoimperatorin	PIK3CG
xuelian	MOL001735	Dinatin	NOS2
xuelian	MOL001735	Dinatin	PTGS1
xuelian	MOL001735	Dinatin	PTGS2
xuelian	MOL001735	Dinatin	DPP4
xuelian	MOL001735	Dinatin	HSP90AB1
xuelian	MOL001735	Dinatin	PIK3CG
xuelian	MOL001735	Dinatin	PRKACA
xuelian	MOL001735	Dinatin	PRSS1
xuelian	MOL001735	Dinatin	NCOA2
xuelian	MOL001735	Dinatin	NCOA1
xuelian	MOL001735	Dinatin	CaM
xuelian	MOL001735	Dinatin	F2
xuelian	MOL001735	Dinatin	NOS3
xuelian	MOL001735	Dinatin	ACHE
xuelian	MOL001735	Dinatin	RHO
xuelian	MOL001735	Dinatin	IGHG1
xuelian	MOL000358	beta-sitosterol	PGR
xuelian	MOL000358	beta-sitosterol	NCOA2
xuelian	MOL000358	beta-sitosterol	PTGS1
xuelian	MOL000358	beta-sitosterol	PTGS2
xuelian	MOL000358	beta-sitosterol	HSP90AB1
xuelian	MOL000358	beta-sitosterol	PIK3CG
xuelian	MOL000358	beta-sitosterol	KCNH2
xuelian	MOL000358	beta-sitosterol	PRKACA
xuelian	MOL000358	beta-sitosterol	DRD1
xuelian	MOL000358	beta-sitosterol	CHRM3
xuelian	MOL000358	beta-sitosterol	CHRM1
xuelian	MOL000358	beta-sitosterol	SCN5A
xuelian	MOL000358	beta-sitosterol	GABRA2
xuelian	MOL000358	beta-sitosterol	CHRM4
xuelian	MOL000358	beta-sitosterol	PDE3A
xuelian	MOL000358	beta-sitosterol	HTR2A
xuelian	MOL000358	beta-sitosterol	GABRA5
xuelian	MOL000358	beta-sitosterol	ADRA1A
xuelian	MOL000358	beta-sitosterol	GABRA3
xuelian	MOL000358	beta-sitosterol	CHRM2
xuelian	MOL000358	beta-sitosterol	ADRA1B
xuelian	MOL000358	beta-sitosterol	ADRB2
xuelian	MOL000358	beta-sitosterol	CHRNA2
xuelian	MOL000358	beta-sitosterol	SLC6A4
xuelian	MOL000358	beta-sitosterol	OPRM1
xuelian	MOL000358	beta-sitosterol	GABRA1
xuelian	MOL000358	beta-sitosterol	CHRNA7
xuelian	MOL000358	beta-sitosterol	BCL2
xuelian	MOL000358	beta-sitosterol	BAX
xuelian	MOL000358	beta-sitosterol	CASP9
xuelian	MOL000358	beta-sitosterol	JUN
xuelian	MOL000358	beta-sitosterol	CASP3
xuelian	MOL000358	beta-sitosterol	CASP8
xuelian	MOL000358	beta-sitosterol	PRKCA
xuelian	MOL000358	beta-sitosterol	TGFB1
xuelian	MOL000358	beta-sitosterol	PON1
xuelian	MOL000358	beta-sitosterol	MAP2
xuelian	MOL000006	luteolin	PTGS1
xuelian	MOL000006	luteolin	AR
xuelian	MOL000006	luteolin	PTGS2
xuelian	MOL000006	luteolin	HSP90AB1
xuelian	MOL000006	luteolin	PRSS1
xuelian	MOL000006	luteolin	NCOA2
xuelian	MOL000006	luteolin	PRKACA
xuelian	MOL000006	luteolin	DPP4
xuelian	MOL000006	luteolin	PIK3CG
xuelian	MOL000006	luteolin	RELA
xuelian	MOL000006	luteolin	EGFR
xuelian	MOL000006	luteolin	AKT1
xuelian	MOL000006	luteolin	VEGFA
xuelian	MOL000006	luteolin	CCND1
xuelian	MOL000006	luteolin	BCL2L1
xuelian	MOL000006	luteolin	CDKN1A
xuelian	MOL000006	luteolin	CASP9
xuelian	MOL000006	luteolin	MMP2
xuelian	MOL000006	luteolin	MMP9
xuelian	MOL000006	luteolin	MAPK1
xuelian	MOL000006	luteolin	IL10
xuelian	MOL000006	luteolin	RB1
xuelian	MOL000006	luteolin	CDK4
xuelian	MOL000006	luteolin	TNF
xuelian	MOL000006	luteolin	JUN
xuelian	MOL000006	luteolin	IL6
xuelian	MOL000006	luteolin	CASP3
xuelian	MOL000006	luteolin	TP53
xuelian	MOL000006	luteolin	NFKBIA
xuelian	MOL000006	luteolin	XDH
xuelian	MOL000006	luteolin	TOP1
xuelian	MOL000006	luteolin	MDM2
xuelian	MOL000006	luteolin	APP
xuelian	MOL000006	luteolin	MMP1
xuelian	MOL000006	luteolin	PCNA
xuelian	MOL000006	luteolin	ERBB2
xuelian	MOL000006	luteolin	PPARG
xuelian	MOL000006	luteolin	HMOX1
xuelian	MOL000006	luteolin	CASP7
xuelian	MOL000006	luteolin	ICAM1
xuelian	MOL000006	luteolin	MCL1
xuelian	MOL000006	luteolin	BIRC5
xuelian	MOL000006	luteolin	IL2
xuelian	MOL000006	luteolin	CCNB1
xuelian	MOL000006	luteolin	TYR
xuelian	MOL000006	luteolin	IFNG
xuelian	MOL000006	luteolin	IL4
xuelian	MOL000006	luteolin	TOP2A
xuelian	MOL000006	luteolin	GSTP1
xuelian	MOL000006	luteolin	XIAP
xuelian	MOL000006	luteolin	SLC2A4
xuelian	MOL000006	luteolin	INSR
xuelian	MOL000006	luteolin	CD40LG
xuelian	MOL000006	luteolin	PTGES
xuelian	MOL000006	luteolin	NUF2
xuelian	MOL000006	luteolin	ADCY2
xuelian	MOL000006	luteolin	MET
xuelian	MOL000006	luteolin	PTGES
xuelian	MOL000006	luteolin	NUF2
xuelian	MOL000006	luteolin	ADCY2
xuelian	MOL000006	luteolin	MET
xuelian	MOL000422	kaempferol	NOS2
xuelian	MOL000422	kaempferol	PTGS1
xuelian	MOL000422	kaempferol	AR
xuelian	MOL000422	kaempferol	PPARG
xuelian	MOL000422	kaempferol	PTGS2
xuelian	MOL000422	kaempferol	HSP90AB1
xuelian	MOL000422	kaempferol	PIK3CG
xuelian	MOL000422	kaempferol	PRKACA
xuelian	MOL000422	kaempferol	NCOA2
xuelian	MOL000422	kaempferol	DPP4
xuelian	MOL000422	kaempferol	PRSS1
xuelian	MOL000422	kaempferol	PGR
xuelian	MOL000422	kaempferol	F2
xuelian	MOL000422	kaempferol	CHRM1
xuelian	MOL000422	kaempferol	NOS3
xuelian	MOL000422	kaempferol	GABRA2
xuelian	MOL000422	kaempferol	ACHE
xuelian	MOL000422	kaempferol	SLC6A2
xuelian	MOL000422	kaempferol	CHRM2
xuelian	MOL000422	kaempferol	ADRA1B
xuelian	MOL000422	kaempferol	GABRA1
xuelian	MOL000422	kaempferol	TOP2A
xuelian	MOL000422	kaempferol	F7
xuelian	MOL000422	kaempferol	CaM
xuelian	MOL000422	kaempferol	RELA
xuelian	MOL000422	kaempferol	IKBKB
xuelian	MOL000422	kaempferol	AKT1
xuelian	MOL000422	kaempferol	BCL2
xuelian	MOL000422	kaempferol	BAX
xuelian	MOL000422	kaempferol	TNF
xuelian	MOL000422	kaempferol	JUN
xuelian	MOL000422	kaempferol	AHSA1
xuelian	MOL000422	kaempferol	CASP3
xuelian	MOL000422	kaempferol	MAPK8
xuelian	MOL000422	kaempferol	XDH
xuelian	MOL000422	kaempferol	MMP1
xuelian	MOL000422	kaempferol	STAT1
xuelian	MOL000422	kaempferol	CDK1
xuelian	MOL000422	kaempferol	HMOX1
xuelian	MOL000422	kaempferol	CYP3A4
xuelian	MOL000422	kaempferol	CYP1A2
xuelian	MOL000422	kaempferol	CYP1A1
xuelian	MOL000422	kaempferol	ICAM1
xuelian	MOL000422	kaempferol	SELE
xuelian	MOL000422	kaempferol	VCAM1
xuelian	MOL000422	kaempferol	NR1I2
xuelian	MOL000422	kaempferol	CYP1B1
xuelian	MOL000422	kaempferol	ALOX5
xuelian	MOL000422	kaempferol	HAS2
xuelian	MOL000422	kaempferol	GSTP1
xuelian	MOL000422	kaempferol	AHR
xuelian	MOL000422	kaempferol	PSMD3
xuelian	MOL000422	kaempferol	SLC2A4
xuelian	MOL000422	kaempferol	NR1I3
xuelian	MOL000422	kaempferol	INSR
xuelian	MOL000422	kaempferol	DIO1
xuelian	MOL000422	kaempferol	PPP3CA
xuelian	MOL000422	kaempferol	GSTM1
xuelian	MOL000422	kaempferol	GSTM2
xuelian	MOL000422	kaempferol	AKR1C3
xuelian	MOL000422	kaempferol	SLPI
xuelian	MOL000098	quercetin	ABCA2
xuelian	MOL000098	quercetin	ACACA
xuelian	MOL000098	quercetin	ACHE
xuelian	MOL000098	quercetin	ACP3
xuelian	MOL000098	quercetin	ADRB2
xuelian	MOL000098	quercetin	AHR
xuelian	MOL000098	quercetin	AHSA1
xuelian	MOL000098	quercetin	AKR1B1
xuelian	MOL000098	quercetin	AKT1
xuelian	MOL000098	quercetin	ALOX5
xuelian	MOL000098	quercetin	AR
xuelian	MOL000098	quercetin	BAX
xuelian	MOL000098	quercetin	BCL2
xuelian	MOL000098	quercetin	BCL2L1
xuelian	MOL000098	quercetin	BIRC5
xuelian	MOL000098	quercetin	CASP3
xuelian	MOL000098	quercetin	CASP8
xuelian	MOL000098	quercetin	CASP9
xuelian	MOL000098	quercetin	CAV1
xuelian	MOL000098	quercetin	CCL2
xuelian	MOL000098	quercetin	CCNB1
xuelian	MOL000098	quercetin	CCND1
xuelian	MOL000098	quercetin	CD40LG
xuelian	MOL000098	quercetin	CDK1
xuelian	MOL000098	quercetin	CDKN1A
xuelian	MOL000098	quercetin	CDKN2A
xuelian	MOL000098	quercetin	CHEK2
xuelian	MOL000098	quercetin	CHUK
xuelian	MOL000098	quercetin	CLDN4
xuelian	MOL000098	quercetin	COL1A1
xuelian	MOL000098	quercetin	COL3A1
xuelian	MOL000098	quercetin	CRP
xuelian	MOL000098	quercetin	CTSD
xuelian	MOL000098	quercetin	CXCL10
xuelian	MOL000098	quercetin	CXCL11
xuelian	MOL000098	quercetin	CXCL2
xuelian	MOL000098	quercetin	CXCL8
xuelian	MOL000098	quercetin	CYP1A1
xuelian	MOL000098	quercetin	CYP1A2
xuelian	MOL000098	quercetin	CYP1B1
xuelian	MOL000098	quercetin	CYP3A4
xuelian	MOL000098	quercetin	DCAF5
xuelian	MOL000098	quercetin	DIO1
xuelian	MOL000098	quercetin	DPP4
xuelian	MOL000098	quercetin	DUOX2
xuelian	MOL000098	quercetin	E2F1
xuelian	MOL000098	quercetin	E2F2
xuelian	MOL000098	quercetin	EGF
xuelian	MOL000098	quercetin	EGFR
xuelian	MOL000098	quercetin	EIF6
xuelian	MOL000098	quercetin	ELK1
xuelian	MOL000098	quercetin	ERBB2
xuelian	MOL000098	quercetin	ERBB3
xuelian	MOL000098	quercetin	F10
xuelian	MOL000098	quercetin	F2
xuelian	MOL000098	quercetin	F3
xuelian	MOL000098	quercetin	F7
xuelian	MOL000098	quercetin	FOS
xuelian	MOL000098	quercetin	GABRA1
xuelian	MOL000098	quercetin	GJA1
xuelian	MOL000098	quercetin	GSTM1
xuelian	MOL000098	quercetin	GSTM2
xuelian	MOL000098	quercetin	GSTP1
xuelian	MOL000098	quercetin	HAS2
xuelian	MOL000098	quercetin	HERC5
xuelian	MOL000098	quercetin	HIF1A
xuelian	MOL000098	quercetin	HK2
xuelian	MOL000098	quercetin	HMOX1
xuelian	MOL000098	quercetin	HSF1
xuelian	MOL000098	quercetin	HSP90AB1
xuelian	MOL000098	quercetin	HSPA5
xuelian	MOL000098	quercetin	HSPB1
xuelian	MOL000098	quercetin	ICAM1
xuelian	MOL000098	quercetin	IFNG
xuelian	MOL000098	quercetin	IGF2
xuelian	MOL000098	quercetin	IGFBP3
xuelian	MOL000098	quercetin	IL10
xuelian	MOL000098	quercetin	IL1A
xuelian	MOL000098	quercetin	IL1B
xuelian	MOL000098	quercetin	IL2
xuelian	MOL000098	quercetin	IL6
xuelian	MOL000098	quercetin	INSR
xuelian	MOL000098	quercetin	IRF1
xuelian	MOL000098	quercetin	JUN
xuelian	MOL000098	quercetin	KCNH2
xuelian	MOL000098	quercetin	MAOB
xuelian	MOL000098	quercetin	MAPK1
xuelian	MOL000098	quercetin	MGAM
xuelian	MOL000098	quercetin	MMP1
xuelian	MOL000098	quercetin	MMP2
xuelian	MOL000098	quercetin	MMP3
xuelian	MOL000098	quercetin	MMP9
xuelian	MOL000098	quercetin	MPO
xuelian	MOL000098	quercetin	MYC
xuelian	MOL000098	quercetin	NCF1
xuelian	MOL000098	quercetin	NCOA2
xuelian	MOL000098	quercetin	NFE2L2
xuelian	MOL000098	quercetin	NFKBIA
xuelian	MOL000098	quercetin	NKX3-1
xuelian	MOL000098	quercetin	NOS3
xuelian	MOL000098	quercetin	NPEPPS
xuelian	MOL000098	quercetin	NQO1
xuelian	MOL000098	quercetin	NR1I2
xuelian	MOL000098	quercetin	NR1I3
xuelian	MOL000098	quercetin	ODC1
xuelian	MOL000098	quercetin	PARP1
xuelian	MOL000098	quercetin	PCOLCE
xuelian	MOL000098	quercetin	PIK3CG
xuelian	MOL000098	quercetin	PLAT
xuelian	MOL000098	quercetin	PLAU
xuelian	MOL000098	quercetin	PON1
xuelian	MOL000098	quercetin	POR
xuelian	MOL000098	quercetin	PPARA
xuelian	MOL000098	quercetin	PPARD
xuelian	MOL000098	quercetin	PPARG
xuelian	MOL000098	quercetin	PRKACA
xuelian	MOL000098	quercetin	PRKCA
xuelian	MOL000098	quercetin	PRKCB
xuelian	MOL000098	quercetin	PRSS1
xuelian	MOL000098	quercetin	PSMD3
xuelian	MOL000098	quercetin	PTEN
xuelian	MOL000098	quercetin	PTGER3
xuelian	MOL000098	quercetin	PTGS1
xuelian	MOL000098	quercetin	PTGS2
xuelian	MOL000098	quercetin	RAF1
xuelian	MOL000098	quercetin	RASA1
xuelian	MOL000098	quercetin	RASSF1
xuelian	MOL000098	quercetin	RB1
xuelian	MOL000098	quercetin	RELA
xuelian	MOL000098	quercetin	RUNX1T1
xuelian	MOL000098	quercetin	RUNX2
xuelian	MOL000098	quercetin	RXRA
xuelian	MOL000098	quercetin	SCN5A
xuelian	MOL000098	quercetin	SELE
xuelian	MOL000098	quercetin	SERPINE1
xuelian	MOL000098	quercetin	SLC2A4
xuelian	MOL000098	quercetin	SOD1
xuelian	MOL000098	quercetin	SPP1
xuelian	MOL000098	quercetin	STAT1
xuelian	MOL000098	quercetin	SULT1E1
xuelian	MOL000098	quercetin	TGFB1
xuelian	MOL000098	quercetin	THBD
xuelian	MOL000098	quercetin	TNF
xuelian	MOL000098	quercetin	TOP1
xuelian	MOL000098	quercetin	TOP2A
xuelian	MOL000098	quercetin	TP53
xuelian	MOL000098	quercetin	VCAM1
xuelian	MOL000098	quercetin	VEGFA
xuelian	MOL000098	quercetin	XDH
