# Supplementary material for: The mechanism of Zhenzhu Pills treating intracerebral hemorrhage secondary injury based on network pharmacology and molecular docking
Source: Medicine (Baltimore). 2024 Feb 16;103(7):e36837. doi: 10.1097/MD.0000000000036837 (PMC10869077; doi:10.1097/MD.0000000000036837)
Supplement: Supplementary file 3 [file medi-103-e36837-s003.xlsx]

## Sheet: Sheet1
S3. Total 234 targets deduplication screened from TCMSP
PTGS1
ESR1
PTGS2
HSP90AB1
DPEP1
PRKACA
PPARG
ADRB2
MAPK14
LTA4H
PGR
NCOA2
CaM
FASN
KLF7
ABCA2
ACACA
ACHE
ACP3
AHR
AHSA1
AKR1B1
AKT1
ALOX5
AR
BAX
BCL2
BCL2L1
BIRC5
CASP3
CASP8
CASP9
CAV1
CCL2
CCNB1
CCND1
CD40LG
CDK1
CDKN1A
CDKN2A
CHEK2
CHUK
CLDN4
COL1A1
COL3A1
CRP
CTSD
CXCL10
CXCL11
CXCL2
CXCL8
CYP1A1
CYP1A2
CYP1B1
CYP3A4
DCAF5
DIO1
DPP4
DUOX2
E2F1
E2F2
EGF
EGFR
EIF6
ELK1
ERBB2
ERBB3
F10
F2
F3
F7
FOS
GABRA1
GJA1
GSTM1
GSTM2
GSTP1
HAS2
HERC5
HIF1A
HK2
HMOX1
HSF1
HSPA5
HSPB1
ICAM1
IFNG
IGF2
IGFBP3
IL10
IL1A
IL1B
IL2
IL6
INSR
IRF1
JUN
KCNH2
MAOB
MAPK1
MGAM
MMP1
MMP2
MMP3
MMP9
MPO
MYC
NCF1
NFE2L2
NFKBIA
NKX3-1
NOS3
NPEPPS
NQO1
NR1I2
NR1I3
ODC1
PARP1
PCOLCE
PIK3CG
PLAT
PLAU
PON1
POR
PPARA
PPARD
PRKCA
PRKCB
PRSS1
PSMD3
PTEN
PTGER3
RAF1
RASA1
RASSF1
RB1
RELA
RUNX1T1
RUNX2
RXRA
SCN5A
SELE
SERPINE1
SLC2A4
SOD1
SPP1
STAT1
SULT1E1
TGFB1
THBD
TNF
TOP1
TOP2A
TP53
VCAM1
VEGFA
XDH
NR3C2
CHRM3
ADH1C
IGHG1
NCOA1
ADRA2A
SLC6A2
SLC6A3
MAOA
CTRB1
CHRM1
ADRB1
HTR2A
ADRA1A
GABRA3
CHRM2
ADRA1B
CHRNA7
NOS2
DRD1
PDE3A
ADRA1D
SLC6A4
ESR2
GSK3B
CDK2
CHEK1
PIM1
CCNA2
PKIA
CHRM5
OPRM1
CA2
OPRD1
NR3C1
APP
MMP13
MMP8
CDK4
MDM2
PCNA
CASP7
MCL1
TYR
IL4
XIAP
PTGES
NUF2
ADCY2
MET
HTR3A
KDR
KCNMA1
GABRA2
PYGM
SIRT1
ATP5F1B
MT-ND6
HSD3B2
HSD3B1
HPSE
IER3IP1
CD44
RXRB
GABRA5
PTPN1
GRIA2
OLR1
IKBKB
MAPK8
PPP3CA
AKR1C3
SLPI
RHO
CHRM4
CHRNA2
MAP2
