# Supplementary material for: The mechanism of Zhenzhu Pills treating intracerebral hemorrhage secondary injury based on network pharmacology and molecular docking
Source: Medicine (Baltimore). 2024 Feb 16;103(7):e36837. doi: 10.1097/MD.0000000000036837 (PMC10869077; doi:10.1097/MD.0000000000036837)
Supplement: Supplementary file 4 [file medi-103-e36837-s004.xlsx]

## Sheet: Sheet1
S4. The difference gene expression of ICH secondary injury calculated by limma package from GSE 24265
GeneSymbol	logFC	AveExpr	t	P.Value	adj.P.Val	B
CDHR2	1.29274	4.51724	18.2649	1.96621e-09	4.02797e-05	11.5354
CYP2A7	-1.28031	3.41539	-17.0261	4.08504e-09	4.18431e-05	10.9727
CATSPER1	1.37568	3.69339	15.7667	9.05672e-09	6.18453e-05	10.3355
CDH3	-1.83118	4.97192	-15.1782	1.34096e-08	6.77314e-05	10.0125
ANXA2P3	1.37788	3.50582	14.8727	1.65312e-08	6.77314e-05	9.83799
OLFML2B	1.56742	4.02383	13.938	3.21633e-08	0.000109816	9.27291
WT1-AS	1.29006	3.74799	13.3503	4.99133e-08	0.000146075	8.89179
ZBBX	-1.58032	3.48325	-13.1532	5.80664e-08	0.000148694	8.75917
LOC101928483	-1.03844	3.91925	-12.8797	7.18722e-08	0.000159787	8.57103
MRGPRG-AS1	1.39603	4.08067	12.7762	7.79982e-08	0.000159787	8.49852
DEFB118	-1.02538	4.32754	-12.2348	1.2081e-07	0.000206858	8.10738
NPW	-1.32035	3.5817	-12.2312	1.21171e-07	0.000206858	8.1047
KIF9-AS1	0.873674	4.33869	12.0642	1.39169e-07	0.000219309	7.97977
MSS51	-0.88215	3.44902	-11.6444	1.98587e-07	0.000244738	7.65667
LOC653581	1.08205	3.53024	11.5833	2.09318e-07	0.000244738	7.60857
TCF15	1.38828	4.77349	11.5287	2.19442e-07	0.000244738	7.56533
CYMP	-0.782716	3.39981	-11.4517	2.34648e-07	0.000244738	7.5039
LOC100505918	-1.08029	4.72285	-11.4019	2.45088e-07	0.000244738	7.46393
OR51B2	-0.99207	3.75857	-11.3755	2.50827e-07	0.000244738	7.44266
MCHR2	-0.952303	4.10492	-11.3433	2.58034e-07	0.000244738	7.41661
ZNF764	-1.44495	4.24823	-11.3271	2.6175e-07	0.000244738	7.40345
OR2B6	-0.78391	4.15163	-11.3224	2.62825e-07	0.000244738	7.39968
ZNF540	-1.75552	4.93644	-11.2032	2.92061e-07	0.000252051	7.30245
FOXP4	-0.891252	4.71974	-11.156	3.04619e-07	0.000252051	7.26357
SMAGP	1.86741	3.69656	11.1451	3.07589e-07	0.000252051	7.2546
NF1	1.43322	4.19293	11.0835	3.25026e-07	0.000256095	7.2036
LOC400622	-1.44284	3.59879	-11.0269	3.41989e-07	0.000259481	7.15647
C10orf91	0.677344	2.93967	10.927	3.74372e-07	0.000271982	7.07252
ARHGAP26-AS1	0.678754	2.79688	10.8724	3.93433e-07	0.000271982	7.02635
LOC100131581	0.702778	4.53705	10.8589	3.98294e-07	0.000271982	7.01493
ZP4	-0.7667	3.35145	-10.7816	4.27536e-07	0.000282532	6.94895
MIR670HG	-0.988285	4.09089	-10.6868	4.66571e-07	0.000298693	6.86742
CHIC2	1.49772	5.11887	10.5838	5.13447e-07	0.000318742	6.77789
ZNF382	-1.26457	3.64828	-10.5259	5.41991e-07	0.000322788	6.7272
LOC101926963	0.954313	3.32182	10.4652	5.73839e-07	0.000322788	6.67363
SNAI2	1.31005	3.89487	10.4608	5.76204e-07	0.000322788	6.66977
MAMSTR	-0.821133	4.23907	-10.4238	5.96673e-07	0.000322788	6.63699
MSANTD1	-0.956123	3.51155	-10.4184	5.9974e-07	0.000322788	6.63217
NEURL4	-1.44405	4.93063	-10.378	6.2311e-07	0.000322788	6.59623
ZNF236	-0.92894	6.31793	-10.366	6.30261e-07	0.000322788	6.5855
LOC101928858	-1.0169	3.62998	-10.2865	6.79825e-07	0.00033968	6.51422
PCDHB9	-1.55569	4.76507	-10.243	7.08763e-07	0.000345708	6.47492
LOC553103	-0.966202	4.29295	-10.2143	7.28527e-07	0.000347084	6.44896
ZSCAN22	-0.763555	3.43392	-10.1715	7.59168e-07	0.000353462	6.41006
THAP11	-0.994624	6.91182	-10.0311	8.69948e-07	0.000389117	6.28118
SNORA68	1.27513	4.22973	10.0267	8.73737e-07	0.000389117	6.27707
GAFA2	-0.908495	4.41026	-9.93111	9.59485e-07	0.000409507	6.18826
LOC101926987	-0.830592	4.47295	-9.9311	9.595e-07	0.000409507	6.18825
GRAP	0.781844	3.49166	9.88619	1.00292e-06	0.000419301	6.14621
SLC22A2	-0.748535	3.46194	-9.83734	1.05258e-06	0.000431262	6.10025
LETM2	-0.726817	3.1317	-9.8075	1.08422e-06	0.000432042	6.07206
KCNK17	1.20874	3.13258	9.78101	1.11317e-06	0.000432042	6.04697
LSP1	1.95442	4.23891	9.76738	1.1284e-06	0.000432042	6.03402
ASB15	1.03358	3.49899	9.7394	1.16036e-06	0.000432042	6.00741
KRBOX1-AS1	0.934618	3.42655	9.69037	1.21876e-06	0.000432042	5.96057
CCDC129	0.594018	2.8428	9.67384	1.23917e-06	0.000432042	5.94472
TES	1.52804	4.4522	9.67266	1.24063e-06	0.000432042	5.9436
CLSTN3	-2.11176	5.17055	-9.66984	1.24416e-06	0.000432042	5.94088
ZNF426	-1.31709	3.76911	-9.66973	1.24429e-06	0.000432042	5.94078
GRHL2	-0.935407	3.06788	-9.65197	1.26673e-06	0.000432503	5.92372
MFSD6L	-0.856688	3.85608	-9.59904	1.33622e-06	0.000440713	5.87269
LGALS2	1.11559	3.84245	9.59572	1.34071e-06	0.000440713	5.86948
LOC101926915	0.682021	3.21403	9.58502	1.35531e-06	0.000440713	5.85912
BAALCOS	-0.943031	3.92946	-9.55865	1.39203e-06	0.00044558	5.83355
KIF18B	-1.44218	4.29182	-9.51816	1.45051e-06	0.000457155	5.79416
KRT17P5	-0.805035	4.03778	-9.48934	1.49375e-06	0.000463652	5.76602
OR1E1	0.522627	2.36556	9.46998	1.52361e-06	0.000465859	5.74706
AGPAT9	4.56704	5.4079	9.3702	1.68797e-06	0.000503318	5.64877
MKNK1-AS1	-0.82093	4.06822	-9.35235	1.71934e-06	0.000503318	5.63108
SYCE2	-0.753991	3.22626	-9.35208	1.71982e-06	0.000503318	5.63081
IFT172	-1.20461	5.06458	-9.30814	1.79982e-06	0.000519312	5.58711
LINC00858	-0.694297	2.92224	-9.28974	1.83452e-06	0.00052121	5.56875
CDHR3	-1.17915	4.21001	-9.27786	1.85729e-06	0.00052121	5.55689
UBE2Q2L	-1.27678	4.11561	-9.23017	1.95186e-06	0.000538655	5.50908
FLJ39080	-0.785332	3.39177	-9.22032	1.97203e-06	0.000538655	5.49918
LOC101927340	0.50937	3.65281	9.18455	2.04723e-06	0.000551837	5.46312
NTF3	0.805749	4.13673	9.14783	2.12765e-06	0.000566066	5.42597
DCAF4	-0.74331	4.69376	-9.1021	2.23261e-06	0.000580298	5.37951
LOC101928597	0.940214	3.43119	9.09884	2.24032e-06	0.000580298	5.37618
PKN3	0.586536	4.59304	9.08799	2.26613e-06	0.000580298	5.36512
LOC101928343	0.785944	4.30236	9.03406	2.39931e-06	0.000606818	5.30995
ZSCAN1	1.011	3.20096	8.97539	2.5539e-06	0.000626874	5.24957
FLJ45513	-0.730615	3.72983	-8.97504	2.55486e-06	0.000626874	5.2492
SKA2	0.797311	7.13423	8.95181	2.61902e-06	0.000626874	5.2252
JSRP1	0.813913	3.58612	8.9486	2.62803e-06	0.000626874	5.22187
FKBP4	0.75258	4.3176	8.9461	2.63507e-06	0.000626874	5.21928
USP2-AS1	-0.734154	3.60292	-8.93653	2.66221e-06	0.000626874	5.20936
LINC00865	-1.59891	4.72256	-8.89529	2.7826e-06	0.000647777	5.16652
LINC00880	-0.79142	4.27124	-8.82169	3.01236e-06	0.000688488	5.08959
AQP5	0.777963	4.2395	8.81791	3.0247e-06	0.000688488	5.08562
VGLL3	1.92256	3.03828	8.78283	3.14185e-06	0.000704298	5.04873
LOC101926942	0.48283	2.50413	8.77668	3.16291e-06	0.000704298	5.04224
CDH16	0.589227	3.20917	8.73298	3.31688e-06	0.000720635	4.99606
LOC100132057	-0.705842	4.02784	-8.72798	3.335e-06	0.000720635	4.99077
DYNLL1-AS1	-1.10958	4.80995	-8.7208	3.36125e-06	0.000720635	4.98315
TMEM156	0.530546	2.55167	8.71019	3.40038e-06	0.000720635	4.97189
ZFP30	-0.986779	5.47069	-8.69555	3.45522e-06	0.000720635	4.95634
C8orf44	-0.942575	3.56723	-8.68906	3.47985e-06	0.000720635	4.94943
LOC101927543	-0.820608	3.49372	-8.68095	3.51089e-06	0.000720635	4.94079
UBE2S	1.35515	3.88198	8.67918	3.51769e-06	0.000720635	4.93891
C10orf25	-0.814644	4.84673	-8.6339	3.69689e-06	0.000741749	4.89055
GPBAR1	1.20922	4.156	8.63355	3.69833e-06	0.000741749	4.89017
NR0B2	0.596245	4.02557	8.61913	3.75747e-06	0.000741749	4.87472
SUV39H1	-1.60577	5.98055	-8.60877	3.80061e-06	0.000741749	4.86361
CCND3	-0.702745	5.6004	-8.60006	3.83725e-06	0.000741749	4.85426
STIL	-1.23541	4.61334	-8.59989	3.83801e-06	0.000741749	4.85407
KRTAP4-2	0.733352	3.38575	8.554	4.03767e-06	0.000773044	4.80464
CCSER2	0.876421	5.63775	8.53264	4.1344e-06	0.000777998	4.78156
SPHK1	2.54288	5.43605	8.53153	4.1395e-06	0.000777998	4.78035
TRIM72	-0.574458	3.58916	-8.52189	4.18405e-06	0.000779223	4.76991
CNTNAP5	-1.08486	3.55614	-8.50348	4.27056e-06	0.000788168	4.74994
KDM7A	1.64274	5.74103	8.48832	4.34323e-06	0.000794424	4.73348
LOC101929268	0.666386	3.71021	8.47057	4.43004e-06	0.000803131	4.71416
MESP2	-0.653333	4.70281	-8.44086	4.57954e-06	0.000822952	4.68174
POTEKP	1.00072	4.09843	8.4144	4.71734e-06	0.000829535	4.65278
LINC00574	-0.974738	4.66881	-8.41096	4.73556e-06	0.000829535	4.64901
PROSER3	-0.768963	3.92318	-8.41056	4.73766e-06	0.000829535	4.64857
PAQR5	1.38638	3.85418	8.38071	4.89923e-06	0.000845748	4.61579
SUGT1P1	0.589777	2.93386	8.37825	4.91282e-06	0.000845748	4.61308
GLIS1	-1.18702	3.90356	-8.35582	5.03847e-06	0.00085691	4.58838
LOC101929410	-1.01638	3.47696	-8.35181	5.06132e-06	0.00085691	4.58395
APOBEC3D	-0.56655	3.33675	-8.3412	5.1223e-06	0.000857666	4.57223
MBD5	-1.2901	4.84081	-8.33218	5.17476e-06	0.000857666	4.56226
FUT5	-0.831364	4.64977	-8.32934	5.19138e-06	0.000857666	4.55912
GPR31	0.782813	3.18264	8.28361	5.46732e-06	0.000896028	4.50842
TLDC2	0.622391	2.73529	8.2725	5.53672e-06	0.0009002	4.49606
SEC24B-AS1	-0.952208	4.51819	-8.2377	5.7603e-06	0.000929178	4.45727
C10orf71-AS1	-0.637534	2.97312	-8.21623	5.9031e-06	0.000938245	4.43326
ARSI	-1.66702	4.79931	-8.21117	5.93736e-06	0.000938245	4.42759
SCUBE2	-0.581493	3.78002	-8.20425	5.98444e-06	0.000938245	4.41984
FCGR2C	0.591843	4.21103	8.20202	5.99971e-06	0.000938245	4.41734
MRGPRX1	0.636972	2.3287	8.18251	6.13518e-06	0.000942089	4.39544
DARS2	0.568023	3.199	8.17882	6.16116e-06	0.000942089	4.39129
CYP1A2	-0.620783	4.15999	-8.17867	6.16225e-06	0.000942089	4.39112
LOC100507501	-0.657072	4.37926	-8.1695	6.22733e-06	0.000944986	4.38081
ZNF268	-0.764734	4.10212	-8.13586	6.47267e-06	0.000974994	4.34288
POU5F1P3	-0.845898	3.09524	-8.11768	6.60954e-06	0.000988343	4.32233
LILRA6	0.732155	3.45571	8.08462	6.86651e-06	0.00100944	4.28486
LOC101927151	-1.06111	5.38649	-8.08152	6.89118e-06	0.00100944	4.28134
CMTM2	2.08895	3.75125	8.0806	6.89847e-06	0.00100944	4.2803
CEBPA-AS1	-0.866687	5.74434	-8.05951	7.06895e-06	0.0010267	4.25631
HOTAIRM1	0.637894	3.10441	8.04522	7.18698e-06	0.0010267	4.24003
PROSER2	0.894667	4.25595	8.03234	7.29524e-06	0.0010267	4.22532
LOC100133920	0.564586	2.71439	8.02218	7.38181e-06	0.0010267	4.21372
SERPINA2	0.518841	3.13707	8.01825	7.41567e-06	0.0010267	4.20922
HHLA1	-0.852431	4.05688	-8.01056	7.48223e-06	0.0010267	4.20043
CXCR2	1.59721	3.25813	8.00514	7.52958e-06	0.0010267	4.19422
LOC101929584	-0.819412	4.09549	-8.00461	7.53424e-06	0.0010267	4.19361
THAP7-AS1	-0.963383	4.41208	-8.00416	7.5382e-06	0.0010267	4.1931
C15orf27	-1.90327	4.80839	-8.00341	7.54483e-06	0.0010267	4.19223
RASGEF1B	1.17349	2.9107	7.99628	7.60773e-06	0.0010267	4.18406
AMBN	0.801017	3.14548	7.99389	7.62893e-06	0.0010267	4.18132
PRO2214	0.604409	3.04457	7.98538	7.70502e-06	0.0010267	4.17156
ZNF614	-0.85517	3.81234	-7.9784	7.76801e-06	0.0010267	4.16354
A4GNT	1.10104	2.93024	7.97838	7.76815e-06	0.0010267	4.16352
DYNLL2	0.926542	6.71842	7.97009	7.84373e-06	0.00102858	4.15399
DDX26B	-0.954507	4.3045	-7.9637	7.90252e-06	0.00102858	4.14664
LOC101927254	-0.888198	3.33252	-7.95228	8.0087e-06	0.00102858	4.1335
ZFP14	-1.17246	4.37849	-7.95218	8.00967e-06	0.00102858	4.13338
CNTD2	-0.770034	4.99558	-7.94965	8.03339e-06	0.00102858	4.13047
PDZK1IP1	1.14408	3.24476	7.94139	8.11139e-06	0.00103211	4.12095
LOC101929897	0.839447	4.77356	7.92598	8.2592e-06	0.00104443	4.10316
INPP5K	-0.678939	5.77735	-7.91694	8.34725e-06	0.00104642	4.09272
TBC1D28	-1.20321	3.43905	-7.9139	8.37711e-06	0.00104642	4.0892
LOC340085	-1.05202	5.57929	-7.90349	8.48013e-06	0.00104783	4.07716
GP6	-1.1343	4.2082	-7.90083	8.50668e-06	0.00104783	4.07407
CIDECP	0.751582	4.03685	7.89457	8.56957e-06	0.00104783	4.06682
PRR30	-0.617917	3.83848	-7.89225	8.59294e-06	0.00104783	4.06413
C22orf15	0.552607	3.95205	7.87338	8.78601e-06	0.00106503	4.04223
DTWD2	-0.88556	5.37365	-7.86652	8.85734e-06	0.00106736	4.03426
ASAP3	-1.13001	4.91724	-7.84755	9.05791e-06	0.00108008	4.01217
PBX4	0.88908	3.87109	7.84658	9.0683e-06	0.00108008	4.01104
ELMO2	-0.823442	5.66618	-7.83416	9.20237e-06	0.00108971	3.99657
NS3BP	-0.602591	4.15762	-7.82105	9.34623e-06	0.00110038	3.98126
SRRM2-AS1	-0.777448	3.8979	-7.81262	9.44e-06	0.00110338	3.97141
SHISA7	-0.861982	5.44867	-7.80911	9.47935e-06	0.00110338	3.9673
TGM7	0.475266	2.62209	7.78717	9.7294e-06	0.00112336	3.94161
LILRA1	0.555585	3.04731	7.78319	9.7756e-06	0.00112336	3.93693
LINC00545	0.590655	2.77998	7.77975	9.81559e-06	0.00112336	3.9329
LOC101927702	-0.857497	3.47189	-7.76815	9.95201e-06	0.00113265	3.91927
AFAP1	-1.40634	3.97103	-7.7455	1.02241e-05	0.00115719	3.89263
LINC01136	-0.731948	4.43487	-7.73771	1.03196e-05	0.00116158	3.88345
ANGPTL6	1.00263	4.4001	7.72439	1.0485e-05	0.00116547	3.86773
PDCD4	-1.92598	4.50209	-7.72051	1.05337e-05	0.00116547	3.86315
HINFP	-0.746024	5.61309	-7.71479	1.0606e-05	0.00116547	3.8564
FIGN	-1.51851	5.3604	-7.71147	1.06482e-05	0.00116547	3.85247
LRRC36	-0.563084	4.30591	-7.70871	1.06835e-05	0.00116547	3.8492
TCF4	-0.968809	8.70652	-7.70777	1.06955e-05	0.00116547	3.84809
BTBD2	-1.36748	4.62329	-7.69427	1.08698e-05	0.00117819	3.83211
LOC101928460	-0.529833	3.2806	-7.68825	1.09485e-05	0.00118048	3.82498
MYOD1	1.08677	4.29933	7.68231	1.10268e-05	0.0011827	3.81793
ZNF551	-0.540512	3.33804	-7.673	1.11506e-05	0.00118975	3.80689
MUM1L1	-2.80666	5.98447	-7.6621	1.12976e-05	0.00119416	3.79394
ARF6	0.703101	7.26079	7.66129	1.13086e-05	0.00119416	3.79298
LOC101929657	0.490401	2.96504	7.64778	1.14939e-05	0.00120751	3.7769
ZBTB46-AS1	0.485612	2.73459	7.62778	1.17741e-05	0.00123063	3.75307
ST8SIA6-AS1	0.636293	2.68804	7.61456	1.19635e-05	0.00124408	3.73728
P2RX4	0.503502	4.21562	7.59521	1.22464e-05	0.00126707	3.71415
RAB33B	-1.49354	6.17744	-7.58819	1.23509e-05	0.00127008	3.70573
ASB16	-0.53046	4.92598	-7.58391	1.24149e-05	0.00127008	3.70061
PRG3	1.01468	3.23769	7.58082	1.24615e-05	0.00127008	3.6969
HTRA3	0.816979	4.24929	7.57494	1.25506e-05	0.00127283	3.68985
HSH2D	0.807632	3.39125	7.56904	1.26407e-05	0.00127565	3.68277
KIAA0895L	-1.33615	6.09032	-7.55949	1.2788e-05	0.00128419	3.67129
UPK3B	0.661633	3.36997	7.54866	1.29571e-05	0.00129334	3.65827
LILRA3	0.816736	3.12132	7.54181	1.30654e-05	0.00129334	3.65003
RAB40A	0.562066	2.69172	7.53393	1.31913e-05	0.00129334	3.64053
ZBTB20-AS1	0.738318	3.23166	7.53018	1.32517e-05	0.00129334	3.636
FLJ31104	-0.867798	3.37261	-7.5273	1.32982e-05	0.00129334	3.63253
KCNA6	0.739013	2.79743	7.5271	1.33014e-05	0.00129334	3.63229
TM4SF4	0.894796	3.82247	7.52589	1.3321e-05	0.00129334	3.63083
LOC102723886	-0.748176	3.87128	-7.51586	1.34847e-05	0.00129703	3.61873
ALMS1P	-0.882293	4.83053	-7.5158	1.34857e-05	0.00129703	3.61866
TRPM8	-0.461236	3.03462	-7.50313	1.36955e-05	0.00130555	3.60335
TMC2	-0.630418	4.43951	-7.50276	1.37017e-05	0.00130555	3.6029
AOC4P	0.748893	3.58038	7.49705	1.37976e-05	0.0013086	3.59599
FAM86B3P	0.497319	3.34312	7.49154	1.38908e-05	0.00131136	3.58932
C5AR2	0.664119	2.89051	7.48245	1.40459e-05	0.00131992	3.57831
SEMA5B	-0.966133	5.63165	-7.47463	1.41808e-05	0.00132652	3.56883
CCR7	1.64112	3.0187	7.45972	1.44421e-05	0.00134482	3.55072
GZMB	3.02067	3.73914	7.44781	1.46543e-05	0.00135841	3.53625
KCNE2	-0.92064	3.56024	-7.4438	1.47266e-05	0.00135896	3.53137
PMAIP1	3.4292	3.99078	7.43916	1.48107e-05	0.00136059	3.52572
SERHL2	-0.472362	3.53671	-7.42631	1.50462e-05	0.00137392	3.51006
TEX19	-1.01411	3.70781	-7.42395	1.50899e-05	0.00137392	3.50718
LOC102724561	-0.586877	6.6534	-7.4197	1.5169e-05	0.00137501	3.502
TMEM143	-0.786273	5.39696	-7.39838	1.55723e-05	0.00140172	3.47595
ANKRD55	-0.481636	3.04932	-7.39691	1.56006e-05	0.00140172	3.47415
OR2B2	0.546259	2.47733	7.3913	1.57088e-05	0.00140528	3.46728
LINC01252	-0.75318	3.22251	-7.38662	1.57997e-05	0.00140714	3.46155
MS4A14	1.1919	3.03937	7.38318	1.58668e-05	0.00140714	3.45734
SLC25A39	1.1505	5.36781	7.36007	1.63263e-05	0.00144164	3.42899
PRKAG3	-0.462171	3.6807	-7.35132	1.6504e-05	0.00144347	3.41824
PCAT19	1.52767	3.99681	7.34033	1.67302e-05	0.00144347	3.40472
MYBPH	-0.669496	3.96326	-7.33927	1.67522e-05	0.00144347	3.40341
LINC00315	-0.555526	4.40723	-7.33597	1.68208e-05	0.00144347	3.39935
SMAD5-AS1	0.520786	2.97733	7.33463	1.68488e-05	0.00144347	3.3977
LINC00691	0.446684	2.29023	7.33171	1.69098e-05	0.00144347	3.3941
ELL3	-0.780983	4.40855	-7.32953	1.69555e-05	0.00144347	3.39143
BEST2	0.594104	3.33926	7.32939	1.69585e-05	0.00144347	3.39125
CHRND	-0.631987	3.39525	-7.32556	1.70392e-05	0.00144347	3.38653
GATA1	-0.679506	4.62484	-7.32497	1.70517e-05	0.00144347	3.38581
C14orf28	-1.40042	5.60932	-7.30554	1.74683e-05	0.00146244	3.36182
LAMA4	0.854915	3.52808	7.30469	1.74865e-05	0.00146244	3.36078
LOC100129550	-1.54951	7.0696	-7.30454	1.74899e-05	0.00146244	3.36058
LOC101929241	-0.474619	2.83877	-7.29502	1.76981e-05	0.00147384	3.34882
GLI2	-0.587599	3.63607	-7.29171	1.77712e-05	0.00147392	3.34472
PROCR	1.74825	3.86138	7.28847	1.7843e-05	0.00147392	3.34072
GCNT3	-0.739243	4.1454	-7.27797	1.80779e-05	0.00148283	3.32771
IDO1	0.565069	3.33992	7.27719	1.80956e-05	0.00148283	3.32674
BHLHE23	0.59874	2.52512	7.27255	1.82005e-05	0.00148548	3.32099
TLR8-AS1	0.550835	2.735	7.25848	1.85229e-05	0.00150304	3.30352
ARHGEF25	-1.49864	5.33986	-7.25677	1.85624e-05	0.00150304	3.3014
SCGN	-0.995059	4.11481	-7.24728	1.87838e-05	0.00151498	3.28961
C2orf73	-0.767148	3.62087	-7.24247	1.88972e-05	0.00151815	3.28363
SOX18	0.721963	2.81222	7.22522	1.93094e-05	0.00154416	3.26216
LOC100506827	-0.754412	3.18332	-7.22265	1.93717e-05	0.00154416	3.25895
AREG	1.45919	2.72846	7.2195	1.94483e-05	0.00154425	3.25502
ZNF33B	0.588919	3.12451	7.20956	1.96923e-05	0.00155759	3.24261
CDH17	-0.790463	3.6242	-7.20163	1.98891e-05	0.00156182	3.23271
DUSP27	-0.694257	3.0584	-7.19852	1.99669e-05	0.00156182	3.22883
C11orf72	-0.671726	4.80008	-7.19822	1.99744e-05	0.00156182	3.22846
ZBTB49	-0.887447	4.24129	-7.19047	2.01698e-05	0.0015711	3.21877
CST8	-0.542974	4.14672	-7.18321	2.03549e-05	0.00157404	3.20967
CTRC	0.63249	2.87702	7.18194	2.03875e-05	0.00157404	3.20808
ASAP1-IT1	1.29457	3.91268	7.17996	2.04381e-05	0.00157404	3.20561
LOC101929761	-0.456803	3.40646	-7.15851	2.09977e-05	0.00160833	3.17871
NLRP12	-0.588287	3.68937	-7.1555	2.10776e-05	0.00160833	3.17493
HLA-A	1.48508	10.012	7.15395	2.11188e-05	0.00160833	3.17298
GYPC	1.4877	4.91427	7.14513	2.13551e-05	0.00161611	3.1619
GTSF1	1.37009	3.37672	7.14425	2.13787e-05	0.00161611	3.1608
REV1	-0.711049	6.29696	-7.1409	2.14694e-05	0.00161699	3.15658
COLEC11	-0.898839	5.3225	-7.13467	2.16391e-05	0.00162381	3.14874
HMGA1	1.25117	5.02481	7.11908	2.20697e-05	0.00164674	3.12911
RIPK4	0.769734	3.383	7.11461	2.2195e-05	0.00164674	3.12347
CNTD1	-0.594501	3.18889	-7.11432	2.22033e-05	0.00164674	3.1231
AMHR2	-0.591665	4.38519	-7.11208	2.22663e-05	0.00164674	3.12027
TMCC1-AS1	0.43126	2.3523	7.09897	2.2639e-05	0.00166828	3.10373
LOC101929132	-0.670642	3.27227	-7.0948	2.27591e-05	0.00166911	3.09846
HECW1-IT1	0.389378	2.20503	7.08962	2.2909e-05	0.00166911	3.09191
LOC340074	-0.483849	3.7479	-7.08589	2.30178e-05	0.00166911	3.08719
ZNF813	-1.08277	3.90133	-7.08571	2.30232e-05	0.00166911	3.08695
FGL1	-1.04957	4.57925	-7.08453	2.30576e-05	0.00166911	3.08547
ARAP3	0.556318	4.87245	7.07661	2.32907e-05	0.00167901	3.07544
CNN2	1.2817	5.56658	7.07433	2.33583e-05	0.00167901	3.07255
SESN1	-1.57209	7.81852	-7.06922	2.35104e-05	0.00168023	3.06608
LOC100132661	0.474899	2.49529	7.06826	2.35393e-05	0.00168023	3.06485
LOC100996583	0.487097	2.83964	7.05899	2.38184e-05	0.00169425	3.0531
LINC01231	-0.770364	4.00721	-7.05418	2.39646e-05	0.00169875	3.047
SERPINB12	-0.71898	3.67485	-7.04881	2.41291e-05	0.00169981	3.04017
CCL7	0.863302	2.65696	7.04828	2.41455e-05	0.00169981	3.03949
GLB1L2	-0.816583	4.2807	-7.04067	2.43809e-05	0.0017105	3.02982
ADAM19	-0.864603	4.40308	-7.03557	2.45399e-05	0.00171578	3.02334
LINC01015	0.691102	3.3337	7.02273	2.4945e-05	0.00171924	3.007
IQCF2	-0.55392	3.34102	-7.02012	2.50285e-05	0.00171924	3.00367
PLCZ1	0.852377	2.66591	7.01962	2.50445e-05	0.00171924	3.00303
LOC100134822	-1.74243	4.81747	-7.01669	2.51384e-05	0.00171924	2.9993
APOC2	0.606768	3.4974	7.0155	2.51766e-05	0.00171924	2.99778
RSBN1L	-0.773188	4.885	-7.01204	2.52882e-05	0.00171924	2.99337
CADM1	-1.04161	6.57467	-7.01148	2.53064e-05	0.00171924	2.99265
PRDM9	0.608575	2.49748	7.01058	2.53355e-05	0.00171924	2.9915
ZNF587	-0.675214	6.47895	-7.00713	2.54474e-05	0.00171924	2.98711
LOC253044	-0.659637	3.77755	-7.00636	2.54727e-05	0.00171924	2.98612
RPL8	1.55225	10.3956	7.00308	2.55795e-05	0.00171924	2.98194
ARAF	0.529015	5.23146	7.00257	2.55964e-05	0.00171924	2.98128
CLIC2	1.38272	3.36382	6.99174	2.59538e-05	0.00173678	2.96745
NANS	0.827404	5.19515	6.98954	2.6027e-05	0.00173678	2.96463
TBC1D10A	0.573379	4.31766	6.98285	2.62511e-05	0.00174604	2.95608
LCP1	2.32691	5.50471	6.97958	2.63614e-05	0.0017477	2.95189
CD33	0.884988	3.91176	6.97008	2.66847e-05	0.00176284	2.93973
LOC100130700	-0.959495	3.8018	-6.96782	2.67619e-05	0.00176284	2.93684
MAML1	-0.954427	6.91083	-6.95189	2.73155e-05	0.00179281	2.9164
GAL	0.646171	3.15342	6.94972	2.73919e-05	0.00179281	2.91361
LOC145678	-0.642426	3.40193	-6.94717	2.74817e-05	0.00179296	2.91034
FBP1	1.19699	3.82881	6.94184	2.76707e-05	0.00179956	2.9035
RRP9	0.818299	4.59769	6.92921	2.81245e-05	0.00181905	2.88725
LOC101060691	-0.84163	4.61588	-6.92857	2.81479e-05	0.00181905	2.88642
ELSPBP1	-0.446106	2.98914	-6.92078	2.8432e-05	0.00182819	2.87639
ZNF324B	-0.594865	3.88077	-6.9198	2.84679e-05	0.00182819	2.87513
GBP5	0.9438	2.77279	6.90236	2.91161e-05	0.00185979	2.85264
AKR1B10	0.625326	2.69566	6.90168	2.91415e-05	0.00185979	2.85177
ZNF460	0.427283	3.27023	6.89049	2.95663e-05	0.00188104	2.83731
OR2J3	0.476004	2.27108	6.88374	2.98255e-05	0.00189166	2.82858
ZNF248	-1.11052	5.73323	-6.87336	3.02288e-05	0.00191132	2.81516
LINC00563	0.403226	2.94665	6.86756	3.04569e-05	0.00191476	2.80765
MGC20647	-0.627923	3.43284	-6.86723	3.04701e-05	0.00191476	2.80721
RAD9A	-1.03751	4.81793	-6.86392	3.06011e-05	0.00191711	2.80293
DACT2	-0.692477	3.85444	-6.85789	3.08412e-05	0.00192599	2.79511
MMP3	1.81021	3.39401	6.85566	3.09309e-05	0.00192599	2.79221
LOC101926934	-0.589962	2.80178	-6.84797	3.12411e-05	0.00193539	2.78224
LOC101928476	-0.78514	4.01492	-6.84724	3.12709e-05	0.00193539	2.78128
UNC5CL	-2.24017	4.66614	-6.84196	3.14857e-05	0.00193886	2.77444
LINC01122	-0.925124	3.18944	-6.83968	3.15792e-05	0.00193886	2.77147
LOC101930114	1.15523	4.73674	6.83731	3.16769e-05	0.00193886	2.76839
LOC101927150	-0.880896	3.25257	-6.83661	3.17055e-05	0.00193886	2.76748
MAP7D3	-0.420251	3.85208	-6.83157	3.19143e-05	0.00194582	2.76092
FAM200A	-0.918816	3.2648	-6.82715	3.2098e-05	0.00195121	2.75518
HTR1A	-0.507821	3.50926	-6.82475	3.21985e-05	0.00195153	2.75206
LOC101927710	0.770307	4.27725	6.82225	3.23034e-05	0.0019516	2.7488
LINC00324	-1.10693	3.93797	-6.82019	3.23901e-05	0.0019516	2.74612
CALHM1	-1.04165	3.74715	-6.81481	3.26179e-05	0.00195956	2.73911
GZMK	0.943886	3.43561	6.80502	3.3037e-05	0.00197894	2.72634
GPR21	-0.851584	4.69718	-6.80245	3.31481e-05	0.00197979	2.72299
TMC1	0.629628	2.51832	6.80022	3.32445e-05	0.00197979	2.72008
LOC101928221	-0.712199	4.70888	-6.79722	3.33748e-05	0.0019812	2.71617
BLVRB	1.07269	7.36622	6.79523	3.34617e-05	0.0019812	2.71357
LINC00476	-1.96167	4.40635	-6.79234	3.35882e-05	0.00198296	2.70979
ZNF213-AS1	-1.14799	4.23779	-6.78935	3.37193e-05	0.00198351	2.7059
LOC440602	-0.870008	4.97519	-6.78772	3.37912e-05	0.00198351	2.70377
PCDHB1	-0.628652	3.29478	-6.78414	3.39499e-05	0.00198554	2.69908
TNNT3	-0.525057	3.58728	-6.78095	3.40914e-05	0.00198554	2.69492
L2HGDH	-0.664941	3.47365	-6.78039	3.41166e-05	0.00198554	2.69418
KRTAP8-1	0.658909	3.13707	6.77439	3.43852e-05	0.00198832	2.68633
LOC101927043	-0.542115	3.17432	-6.77339	3.44301e-05	0.00198832	2.68502
MIATNB	-0.71769	4.42887	-6.77283	3.44554e-05	0.00198832	2.68429
ZNF554	-0.921344	5.85327	-6.76979	3.45929e-05	0.00198912	2.68031
IPPK	-0.54383	5.82149	-6.76794	3.46766e-05	0.00198912	2.67789
STK16	-0.776824	4.43037	-6.76609	3.47606e-05	0.00198912	2.67547
LCORL	-0.901926	5.2368	-6.75049	3.54785e-05	0.00202455	2.65501
CFP	1.02133	3.26365	6.74681	3.56502e-05	0.0020287	2.65018
LINC00537	-0.82545	5.02033	-6.74288	3.58343e-05	0.00203352	2.64502
IL1R1	3.10681	6.05048	6.73742	3.60918e-05	0.00204248	2.63785
PCF11	-1.28399	6.71037	-6.73387	3.62604e-05	0.00204636	2.63319
AGXT2	0.622798	2.94388	6.7315	3.63733e-05	0.0020471	2.63008
MC1R	-0.653026	4.02609	-6.72877	3.65041e-05	0.00204883	2.62648
TAF1L	0.805317	3.88012	6.72396	3.67356e-05	0.00205619	2.62015
COL1A2	1.32033	4.1476	6.71716	3.70657e-05	0.00206901	2.6112
TAMM41	-0.504816	3.41103	-6.71218	3.73091e-05	0.00207293	2.60464
XCL1	0.519801	2.65242	6.71159	3.73383e-05	0.00207293	2.60386
UPP1	2.37732	6.36228	6.70303	3.7761e-05	0.00209074	2.59259
STAC	-0.622124	5.25938	-6.70034	3.78954e-05	0.00209252	2.58903
TNRC6A	-0.538958	5.24852	-6.6935	3.82386e-05	0.00210579	2.58
ZC3H14	-0.541502	5.83934	-6.68274	3.87849e-05	0.00213015	2.5658
LOC101928288	0.583166	3.06551	6.6751	3.9178e-05	0.00214599	2.55569
STARD13-AS	0.563823	3.02322	6.67036	3.94241e-05	0.00215371	2.54942
LOC101928269	0.429547	3.45871	6.64762	4.0628e-05	0.00221358	2.51929
PARP16	-0.98	6.19831	-6.64259	4.08991e-05	0.00222029	2.51262
ZNF140	-0.652277	4.12832	-6.64132	4.0968e-05	0.00222029	2.51094
C9orf163	-0.714421	4.28865	-6.63503	4.13111e-05	0.00223102	2.50258
PTTG3P	0.364484	2.35498	6.63371	4.13837e-05	0.00223102	2.50082
LTBP4	-0.669609	3.99849	-6.62137	4.20665e-05	0.00226153	2.48442
LOC153910	0.630831	3.77607	6.61951	4.21705e-05	0.00226153	2.48195
PF4	1.1526	4.3809	6.60788	4.28273e-05	0.00228724	2.46645
LOC100507388	-0.719304	3.06836	-6.60211	4.3157e-05	0.00228724	2.45877
MAT1A	0.887324	3.6631	6.60125	4.32063e-05	0.00228724	2.45762
SAMD4A	0.558393	4.75035	6.59989	4.32844e-05	0.00228724	2.45581
ZNF398	-0.828479	5.00133	-6.59939	4.33132e-05	0.00228724	2.45514
ZNF607	-1.27816	4.21438	-6.59928	4.33198e-05	0.00228724	2.45499
LOC399884	0.522807	3.54975	6.59641	4.34857e-05	0.00228908	2.45116
MAD1L1	-0.638132	3.94772	-6.59154	4.37685e-05	0.00228908	2.44466
LOC100133315	-0.84132	4.46829	-6.59125	4.37851e-05	0.00228908	2.44428
KLRD1	0.948886	3.15078	6.59097	4.38016e-05	0.00228908	2.4439
WDR93	-0.550586	3.91213	-6.58416	4.42003e-05	0.00229825	2.43482
LOC102725343	0.390551	2.99202	6.58414	4.42015e-05	0.00229825	2.43479
KRTAP5-9	0.579568	3.48093	6.57777	4.45784e-05	0.00231198	2.42628
ATP4B	-0.457473	3.77299	-6.56816	4.51536e-05	0.00233187	2.41342
SLC15A3	0.9246	5.31439	6.56711	4.52169e-05	0.00233187	2.41202
LIN28A	0.57719	2.90087	6.56568	4.53034e-05	0.00233187	2.4101
BZW1	1.17865	8.31592	6.56224	4.55117e-05	0.00233672	2.4055
LOC338667	-0.416334	3.25045	-6.55439	4.59912e-05	0.00235048	2.39499
NT5C1A	0.634151	3.39741	6.5541	4.6009e-05	0.00235048	2.3946
BC039485 /// LOC284930	0.535235	2.98031	6.54793	4.63902e-05	0.00236405	2.38632
CHRD	-0.588306	3.62328	-6.54256	4.67246e-05	0.00237518	2.37912
LOC101928435	-0.460648	4.23084	-6.53691	4.70791e-05	0.00238395	2.37154
KIAA0391	0.576831	3.96456	6.53611	4.71296e-05	0.00238395	2.37046
PCDHGA9	-0.546318	3.83011	-6.53401	4.72625e-05	0.00238478	2.36764
PATZ1	-0.602929	3.89152	-6.52654	4.77374e-05	0.00239882	2.35761
COMP	0.488727	2.53806	6.52595	4.77751e-05	0.00239882	2.35682
DKFZP434F142	-0.471206	3.35032	-6.52345	4.79357e-05	0.002401	2.35345
LOC102725017	-1.84562	5.94463	-6.51936	4.81987e-05	0.00240705	2.34796
BAG5	-0.727959	7.07168	-6.51793	4.82915e-05	0.00240705	2.34603
PLA2G7	2.47333	4.48513	6.50869	4.88941e-05	0.00242833	2.33359
KY	-0.505699	3.68772	-6.50775	4.89554e-05	0.00242833	2.33233
C1orf106	-1.18161	4.41153	-6.50459	4.91633e-05	0.00243275	2.32808
DDX19B	-0.688031	4.5418	-6.49921	4.952e-05	0.0024445	2.32082
LINC00452	-0.44046	3.49194	-6.49301	4.99346e-05	0.00245904	2.31246
ZNF546	-0.704861	3.09072	-6.4893	5.01838e-05	0.00246539	2.30746
KCNK5	-0.378671	3.3781	-6.48592	5.04123e-05	0.00247069	2.3029
LOC339666	0.659655	3.03686	6.48157	5.07083e-05	0.00247626	2.29703
PTCHD2	-0.739647	4.83402	-6.47787	5.09615e-05	0.00247626	2.29203
FOXH1	-0.560567	3.57676	-6.47656	5.10516e-05	0.00247626	2.29025
ERBB4	-1.05433	5.41045	-6.47624	5.10737e-05	0.00247626	2.28982
ATP11B	0.823158	4.2837	6.47541	5.11303e-05	0.00247626	2.28871
TREM1	4.5044	4.77078	6.46612	5.17743e-05	0.00250038	2.27614
FKBPL	0.657707	5.45603	6.46332	5.19704e-05	0.00250038	2.27235
FAT2	-0.46309	3.45186	-6.46297	5.19946e-05	0.00250038	2.27188
MPZL2	1.24624	3.84375	6.44731	5.31051e-05	0.0025478	2.25066
ARHGAP18	1.71785	4.71097	6.43817	5.37648e-05	0.00257342	2.23827
DACT3-AS1	0.577012	2.72985	6.4318	5.42298e-05	0.00258963	2.22962
MIR4435-1HG /// RP11-181E10.3	0.551793	2.58274	6.42163	5.4981e-05	0.00261749	2.2158
USP2	-0.513668	4.7599	-6.42045	5.50687e-05	0.00261749	2.2142
TFDP1	0.513512	5.20509	6.41678	5.53432e-05	0.00262445	2.20921
FBXW8	-0.418209	2.69158	-6.41339	5.55976e-05	0.00262668	2.2046
ZFP2	-1.26501	3.96798	-6.41274	5.56468e-05	0.00262668	2.20372
PSAPL1	0.929593	4.84802	6.41003	5.58514e-05	0.00262779	2.20003
SPNS3	0.423191	2.97568	6.40903	5.59267e-05	0.00262779	2.19868
TRIM36	-0.645958	4.75908	-6.40197	5.64648e-05	0.00263492	2.18906
LOC100505902	0.465932	2.94695	6.40111	5.65308e-05	0.00263492	2.18789
KIF20B	-0.602479	3.34046	-6.39868	5.67174e-05	0.00263492	2.18458
NUAK1	-2.11007	9.66981	-6.39834	5.67431e-05	0.00263492	2.18412
LOC100505666	-0.867236	3.47493	-6.39819	5.67547e-05	0.00263492	2.18391
NPL	1.13026	5.25817	6.39651	5.68843e-05	0.00263492	2.18162
CCR10	-0.801832	3.65411	-6.39529	5.6979e-05	0.00263492	2.17995
ZNF70	0.451899	3.46869	6.38803	5.75426e-05	0.002655	2.17006
RPL41	0.544588	13.3119	6.37826	5.83119e-05	0.00267413	2.15672
CD247	1.55761	4.13368	6.37665	5.84396e-05	0.00267413	2.15452
NKX2-5	-0.656785	3.73105	-6.37639	5.84599e-05	0.00267413	2.15417
TNN	-0.674655	3.43886	-6.37615	5.84796e-05	0.00267413	2.15384
LINC00299	-0.615934	3.11492	-6.36763	5.91608e-05	0.00269886	2.1422
CTAGE5	-0.701608	4.191	-6.36449	5.94142e-05	0.00269886	2.13791
CSTF1	-0.891721	4.22817	-6.36447	5.94154e-05	0.00269886	2.13789
GPR75	-0.560005	3.3316	-6.36207	5.96106e-05	0.00270173	2.13459
CCDC138	-0.942183	3.89741	-6.35319	6.03355e-05	0.00272415	2.12244
C9orf64	-0.787954	8.02873	-6.35276	6.03712e-05	0.00272415	2.12185
RASSF3	1.24355	5.12389	6.34836	6.07338e-05	0.00273449	2.11583
SNAPC4	-0.878524	5.35796	-6.34066	6.1375e-05	0.00275674	2.10528
SPDL1	-1.42004	4.84738	-6.33899	6.15148e-05	0.00275674	2.10299
IL2RG	0.843746	3.647	6.33705	6.16777e-05	0.00275674	2.10033
ORAI1	0.535788	4.95777	6.33485	6.18638e-05	0.00275674	2.0973
MST1R	0.711875	3.82922	6.33357	6.19715e-05	0.00275674	2.09555
CSF2RA	0.585092	3.0516	6.33282	6.20354e-05	0.00275674	2.09452
KRTAP10-11	-0.58946	4.59397	-6.32879	6.23775e-05	0.00276594	2.08899
LOC79999	0.556398	3.06	6.32355	6.28257e-05	0.00277582	2.08179
LOC158434	-0.882848	3.19123	-6.3228	6.28897e-05	0.00277582	2.08077
OLIG3	0.436107	2.44226	6.32018	6.31152e-05	0.00277582	2.07717
HIC1	0.566128	2.82581	6.31987	6.31421e-05	0.00277582	2.07674
PIK3CB	0.724265	6.35899	6.31825	6.32822e-05	0.00277601	2.07452
CSTA	3.02947	4.23836	6.31382	6.36667e-05	0.00278692	2.06843
LOC101927129	0.471953	2.98949	6.31022	6.39814e-05	0.00278875	2.06347
C11orf85	-0.773064	3.82979	-6.30882	6.41041e-05	0.00278875	2.06154
TEKT5	0.439401	2.68008	6.30813	6.41644e-05	0.00278875	2.0606
C12orf65	-0.613543	4.4326	-6.30712	6.42532e-05	0.00278875	2.05921
TMEM57	-0.75108	6.27432	-6.30136	6.47617e-05	0.00280488	2.05128
HAP1	-0.495083	4.24569	-6.2983	6.50336e-05	0.00281071	2.04707
GPHN	-1.21743	5.46203	-6.29652	6.51929e-05	0.00281167	2.04461
BRPF3	-0.563805	4.20049	-6.29446	6.53767e-05	0.00281367	2.04178
LOC283482	0.565454	2.90674	6.28767	6.59882e-05	0.00283404	2.03242
PLEKHG4B	0.371189	2.85455	6.28025	6.66627e-05	0.00285701	2.02219
LOC284788	-0.457889	3.46781	-6.27584	6.70681e-05	0.00286839	2.01609
ZNF500	-0.951382	4.91258	-6.27226	6.73985e-05	0.00287108	2.01115
SLC30A10	-1.56599	4.71865	-6.26841	6.77553e-05	0.00287108	2.00584
ESM1	2.20451	3.24568	6.26801	6.77934e-05	0.00287108	2.00528
MAPKAPK2	0.690673	4.51626	6.26633	6.79498e-05	0.00287108	2.00296
KIAA1751	-0.512769	3.42458	-6.26623	6.79588e-05	0.00287108	2.00283
ST7-AS1	-1.51837	4.18964	-6.26609	6.7972e-05	0.00287108	2.00263
TUBGCP6	0.855491	4.53074	6.25744	6.87854e-05	0.00289946	1.99067
IL22	0.511108	2.86289	6.25405	6.91064e-05	0.0029063	1.98598
LINC01225	-0.500092	4.12537	-6.25274	6.92313e-05	0.0029063	1.98417
MGRN1	-0.608935	6.80683	-6.24584	6.98916e-05	0.00292801	1.97462
GPR144	0.686252	3.70943	6.23746	7.07029e-05	0.00295596	1.96301
ABCC6P1	-0.465771	2.67735	-6.23068	7.13674e-05	0.00297097	1.9536
LINC00113	0.492975	2.39153	6.23009	7.14248e-05	0.00297097	1.95279
ITGAX	1.32098	4.22389	6.22936	7.14969e-05	0.00297097	1.95177
LOC101927824	-1.31112	4.91681	-6.22558	7.18711e-05	0.00297505	1.94652
IFFO2	-1.36982	6.09301	-6.22543	7.18858e-05	0.00297505	1.94632
ARMC7	-0.616063	5.0805	-6.22141	7.22858e-05	0.00298449	1.94073
FAM205A	-0.807737	3.66973	-6.21922	7.25042e-05	0.00298449	1.9377
PRKD2	0.600063	4.25905	6.21812	7.26149e-05	0.00298449	1.93616
FTX	-2.30813	5.34068	-6.2173	7.26964e-05	0.00298449	1.93503
FBXO43	-0.659675	3.82078	-6.20938	7.34958e-05	0.00300809	1.92403
LRRC8B	-1.1487	7.18673	-6.20848	7.35873e-05	0.00300809	1.92278
LOC101927640	-0.606691	3.26766	-6.20726	7.37119e-05	0.00300809	1.92108
UBE2F	0.923326	7.18431	6.20205	7.42445e-05	0.00301888	1.91383
SERPINA1	0.95752	3.92135	6.20179	7.4271e-05	0.00301888	1.91347
FAM83G	0.967004	4.40449	6.19538	7.49324e-05	0.00303973	1.90455
LOC101928716	0.409736	2.45216	6.19007	7.54853e-05	0.00305344	1.89715
TAT	0.492501	2.96392	6.18928	7.55685e-05	0.00305344	1.89604
LRRN4CL	0.86233	3.40393	6.18011	7.6534e-05	0.00308637	1.88327
LINC00210	0.534295	2.29893	6.17565	7.70086e-05	0.00309741	1.87704
LOC101927416	0.541708	2.78385	6.17468	7.71123e-05	0.00309741	1.87569
ZNF791	-0.736042	7.19296	-6.17328	7.72614e-05	0.00309741	1.87374
DCAF12L1	0.605075	2.61041	6.16824	7.78039e-05	0.00310532	1.8667
CDCA3	-0.518118	3.98586	-6.16391	7.82726e-05	0.00310532	1.86066
HIST3H2A	-0.706075	4.72396	-6.16346	7.83214e-05	0.00310532	1.86003
ZFP82	-0.738673	4.43781	-6.16324	7.83457e-05	0.00310532	1.85972
ZNF786	-0.904084	3.58566	-6.16309	7.83614e-05	0.00310532	1.85951
TOP2B	-0.555577	10.1792	-6.16207	7.8473e-05	0.00310532	1.85808
GRIN3A	-1.66988	3.983	-6.16164	7.85198e-05	0.00310532	1.85748
CCDC149	-0.415614	4.7973	-6.15809	7.89071e-05	0.00311463	1.85253
REM2	-1.22825	4.1579	-6.14838	7.99798e-05	0.0031509	1.83893
LOC100507530	-0.740816	5.51472	-6.14496	8.03603e-05	0.00315185	1.83416
PAPPA	0.973147	3.15764	6.14491	8.03662e-05	0.00315185	1.83408
LOC100128751	-0.508759	3.52704	-6.14402	8.04656e-05	0.00315185	1.83284
SKP2	-0.508752	4.08198	-6.14198	8.06939e-05	0.00315476	1.82998
DAAM1	-1.2656	6.14336	-6.13621	8.13447e-05	0.00317415	1.8219
FBXO46	-0.648611	6.56837	-6.13064	8.19778e-05	0.00319277	1.81409
USP20	-1.20591	5.99043	-6.12001	8.32003e-05	0.00323423	1.79919
ARHGEF4	0.628993	3.17624	6.11664	8.35921e-05	0.00324331	1.79445
DGCR2	-0.671563	6.66735	-6.11286	8.40336e-05	0.00325428	1.78915
APBB1IP	0.987825	4.33046	6.10424	8.50512e-05	0.00328193	1.77703
LOC102725438	-0.608313	3.29225	-6.1041	8.50681e-05	0.00328193	1.77683
CILP2	-0.544799	3.06358	-6.09767	8.58346e-05	0.00330528	1.76779
STIP1	0.564884	4.95352	6.08719	8.71009e-05	0.00334775	1.75304
RPL6	0.889953	11.3171	6.08411	8.74776e-05	0.00335593	1.7487
HCAR3	3.28531	3.89762	6.08047	8.79238e-05	0.00336674	1.74357
EML4	0.589877	3.96777	6.06737	8.9551e-05	0.00342265	1.7251
ANXA5	1.63946	10.2592	6.05951	9.05435e-05	0.00344899	1.71399
LOC101927811	-0.900768	5.34366	-6.05924	9.05769e-05	0.00344899	1.71362
SLC6A6	0.943639	4.58672	6.05654	9.0921e-05	0.00345567	1.7098
LOC729870	0.541376	3.54486	6.05445	9.11875e-05	0.00345938	1.70685
AOC1	-0.325605	2.67712	-6.05286	9.13908e-05	0.00346069	1.70461
ARHGEF19	0.494444	3.50106	6.04944	9.1831e-05	0.00347094	1.69977
GNS	1.01568	6.02161	6.04263	9.27129e-05	0.00349782	1.69014
LOC100506667	-0.576308	3.01102	-6.0359	9.35938e-05	0.00350804	1.68061
FXN	0.626773	4.23948	6.03553	9.36427e-05	0.00350804	1.68008
FOXA3	0.687728	3.3253	6.03543	9.36556e-05	0.00350804	1.67994
WDR25	0.610697	4.39785	6.03533	9.36686e-05	0.00350804	1.6798
STK40	1.50538	5.4708	6.0303	9.4333e-05	0.00351835	1.67268
ZC3HC1	-1.27285	5.61725	-6.02928	9.44685e-05	0.00351835	1.67123
PNPLA5	-0.874221	4.09595	-6.02766	9.46841e-05	0.00351835	1.66894
NUMBL	-0.617625	7.44191	-6.02644	9.48472e-05	0.00351835	1.6672
MPZL1	0.918346	4.74894	6.02595	9.49125e-05	0.00351835	1.66651
LOC102723661	0.733488	3.50438	6.02548	9.49744e-05	0.00351835	1.66585
PCMTD2	-0.830673	5.63501	-6.02064	9.56234e-05	0.003536	1.65899
KLHL6	2.06955	3.71677	6.01509	9.63731e-05	0.0035573	1.65112
HCRT	-0.600866	3.47115	-6.01144	9.68708e-05	0.00356334	1.64593
CIDEA	-0.471775	3.55757	-6.01134	9.68846e-05	0.00356334	1.64578
BACH2	-1.0508	5.00007	-6.00251	9.80975e-05	0.00360148	1.63324
FTCDNL1	0.753339	3.12378	5.99982	9.84696e-05	0.00360867	1.62943
ICA1L	-0.461043	4.34842	-5.99832	9.86789e-05	0.00360989	1.62729
G0S2	3.84152	5.57464	5.99234	9.95142e-05	0.00363395	1.61879
DLG3-AS1	0.675896	3.66583	5.98717	0.000100243	0.00365404	1.61144
CYP2B7P	-0.776403	4.54343	-5.97612	0.000101821	0.00370496	1.5957
OR1D2	-0.404755	3.41914	-5.97446	0.000102059	0.00370705	1.59334
TRG-AS1	0.788994	3.37625	5.96757	0.000103059	0.00373607	1.58351
LOC101928881	-0.545542	4.18104	-5.96645	0.000103222	0.00373607	1.58191
ZNF611	-0.796085	5.1016	-5.96091	0.000104034	0.00375881	1.57401
USP18	-0.433516	4.24295	-5.95315	0.000105184	0.00379231	1.56293
LINC00162	0.653394	2.82419	5.95011	0.000105638	0.00379231	1.55858
HTR3B	-0.397448	3.12875	-5.94961	0.000105712	0.00379231	1.55788
DSERG1	-1.28273	4.39644	-5.94838	0.000105897	0.00379231	1.55612
NOXO1	0.551514	3.88257	5.94798	0.000105957	0.00379231	1.55555
WNK4	-0.529498	2.99392	-5.94722	0.000106072	0.00379231	1.55445
LINC00671	0.442856	2.95267	5.9456	0.000106315	0.00379436	1.55215
CCDC13	-0.516555	3.89561	-5.93879	0.000107347	0.00382455	1.5424
MXD3	-0.530639	4.89146	-5.93319	0.000108203	0.00384421	1.53439
LINC01019	0.698471	2.93539	5.93273	0.000108274	0.00384421	1.53373
RBM12B	-1.37572	5.33129	-5.9248	0.000109501	0.00387519	1.52237
SEC22A	-1.01671	5.05144	-5.92464	0.000109525	0.00387519	1.52214
HYDIN	-0.439168	2.98967	-5.92204	0.00010993	0.0038828	1.51843
ZNF821	-0.547149	4.82214	-5.91747	0.000110646	0.00388422	1.51187
LOC284240	-0.568876	3.50888	-5.91629	0.000110832	0.00388422	1.51018
LOC286367	-1.44358	4.07947	-5.91571	0.000110923	0.00388422	1.50935
BDKRB2	-1.48345	4.20549	-5.91495	0.000111044	0.00388422	1.50826
BCL7C	1.04442	5.88866	5.9148	0.000111067	0.00388422	1.50805
CD86	1.0391	3.75708	5.9136	0.000111257	0.00388422	1.50632
FLJ45825	-0.575574	3.30026	-5.91216	0.000111485	0.00388422	1.50426
GK3P	1.4398	3.06959	5.91215	0.000111487	0.00388422	1.50424
MGC57346	-1.00579	3.40229	-5.90904	0.000111981	0.00389482	1.49978
ACTL7B	0.634375	3.05153	5.9058	0.000112498	0.00390274	1.49514
DLGAP2-AS1	-0.367532	3.06265	-5.90523	0.00011259	0.00390274	1.49431
RASGEF1C	-1.1877	4.37136	-5.90043	0.000113362	0.00391303	1.48742
IL18R1	1.16007	3.35445	5.89991	0.000113446	0.00391303	1.48667
SEPN1	-0.777084	5.19238	-5.89982	0.00011346	0.00391303	1.48655
ARHGAP30	0.697106	4.28088	5.89784	0.00011378	0.00391748	1.4837
C5orf45	-0.668524	5.99627	-5.887	0.000115552	0.0039718	1.46812
CHDH	-0.61585	4.57558	-5.88544	0.00011581	0.003974	1.46587
DNAH7	-0.611282	3.30098	-5.88014	0.000116688	0.00399421	1.45825
CCZ1B	-0.993162	4.6384	-5.87953	0.000116789	0.00399421	1.45738
HYAL3	0.563017	3.22794	5.87745	0.000117137	0.00399944	1.45438
BPNT1	-0.479521	4.24089	-5.87139	0.000118154	0.00402746	1.44565
LOC101929319	-0.382272	2.75749	-5.86448	0.000119326	0.00406065	1.43569
IL2RB	0.860678	4.12928	5.85137	0.000121584	0.00413063	1.41678
SVIL	0.719402	3.68048	5.84936	0.000121934	0.00413566	1.41388
LIN54	-0.870456	3.31199	-5.84544	0.000122619	0.00415203	1.40823
LOC101928333	-0.529713	3.21138	-5.83652	0.000124196	0.00419849	1.39533
MGAT3	-0.691602	5.25621	-5.83477	0.000124508	0.00420209	1.3928
PRSS54	0.409396	2.79368	5.83019	0.000125328	0.00422279	1.38618
SNUPN	-0.94341	6.75774	-5.82791	0.000125739	0.00422703	1.38288
MYZAP	-1.0589	4.48299	-5.82638	0.000126014	0.00422703	1.38067
SLC43A1	0.559512	3.82924	5.826	0.000126082	0.00422703	1.38012
LINC01254	0.436189	2.53274	5.82492	0.000126279	0.00422703	1.37855
C6orf15	-0.471614	5.13022	-5.82278	0.000126667	0.0042331	1.37545
KIR3DL3	0.677362	3.80498	5.81431	0.000128216	0.00427237	1.36319
MSH3	-0.426359	5.65693	-5.81408	0.000128259	0.00427237	1.36285
LRRC2-AS1	-0.515816	2.87504	-5.80884	0.000129228	0.00428958	1.35525
C19orf44	-0.69501	4.03863	-5.8087	0.000129253	0.00428958	1.35505
NAT2	0.666743	3.10452	5.80457	0.000130022	0.00428958	1.34907
RAB39A	0.458316	3.38833	5.80399	0.00013013	0.00428958	1.34823
WDR87	0.740974	3.87506	5.8016	0.000130579	0.00428958	1.34475
LOC101926959	0.351415	2.31007	5.80087	0.000130715	0.00428958	1.3437
PASD1	-0.78588	4.49361	-5.79997	0.000130885	0.00428958	1.34239
TUBD1	-0.514848	3.78954	-5.79883	0.0001311	0.00428958	1.34074
CHD6	-0.93389	4.55426	-5.79862	0.000131139	0.00428958	1.34043
ADCY5	-0.662976	4.17095	-5.79767	0.000131318	0.00428958	1.33906
ZNF696	-0.847484	4.56867	-5.79726	0.000131395	0.00428958	1.33847
TULP2	-0.520242	3.21159	-5.79607	0.000131621	0.00428958	1.33673
GPR15	-0.42564	2.97903	-5.79604	0.000131626	0.00428958	1.33669
TEX36	-0.750759	3.47461	-5.79518	0.00013179	0.00428958	1.33544
ZNF264	-1.10744	5.41384	-5.79451	0.000131916	0.00428958	1.33447
ANXA2P2	2.42916	7.58921	5.79327	0.000132151	0.00429041	1.33267
ALX3	0.568333	3.64012	5.78716	0.000133318	0.00431722	1.3238
PCDHB12	-0.852844	4.16836	-5.78675	0.000133398	0.00431722	1.32319
KCTD13	-0.797658	5.1986	-5.77961	0.000134776	0.00433718	1.31282
SLC7A4	-0.521987	4.00151	-5.77954	0.000134791	0.00433718	1.31271
LOC101928748	0.730747	3.33783	5.77939	0.00013482	0.00433718	1.31249
AVEN	0.804876	6.69785	5.77917	0.000134862	0.00433718	1.31217
LOC101927131	0.424991	3.19465	5.77717	0.000135251	0.00434287	1.30927
ZNF141	-0.782835	3.34951	-5.77364	0.00013594	0.00435817	1.30414
ITGA5	1.68715	5.29362	5.77084	0.00013649	0.00436897	1.30006
HLA-DQB2	0.57448	3.94586	5.76399	0.000137847	0.0044055	1.29008
CDC42EP5	0.989212	2.78468	5.75957	0.000138727	0.00442304	1.28365
DKFZp434E1119	-0.383326	3.26441	-5.75907	0.000138827	0.00442304	1.28292
PPOX	-0.859996	4.66984	-5.75623	0.000139399	0.00443436	1.27877
AGBL4	-0.733905	3.47211	-5.7513	0.000140394	0.00444659	1.27159
CTBP1-AS	0.609657	2.91007	5.75117	0.000140421	0.00444659	1.27139
CD28	0.588877	2.59758	5.75023	0.000140611	0.00444659	1.27003
RPUSD2	-1.18445	5.66181	-5.75003	0.000140652	0.00444659	1.26974
C1orf35	-1.06996	5.31163	-5.74712	0.000141244	0.00445844	1.26549
LAMC3	0.502809	4.09054	5.74396	0.000141891	0.00447079	1.26088
GPALPP1	-0.88945	5.79479	-5.74308	0.000142072	0.00447079	1.25959
GRB7	0.814209	3.62215	5.74177	0.000142341	0.0044724	1.25768
OR1G1	-0.358712	3.64719	-5.73934	0.000142843	0.00447714	1.25413
B3GNT5	1.0612	4.51482	5.73892	0.000142929	0.00447714	1.25352
SMG6	-0.555965	4.32259	-5.73608	0.000143517	0.00448527	1.24938
PDK2	-0.686716	5.34582	-5.73487	0.000143769	0.00448527	1.2476
C20orf141	-0.543843	4.90818	-5.73448	0.00014385	0.00448527	1.24703
TOR2A	-0.483234	3.70613	-5.73345	0.000144065	0.00448527	1.24553
SASS6	-1.3078	4.60113	-5.73229	0.000144306	0.00448598	1.24384
CD63	1.41027	10.3642	5.72823	0.000145157	0.00450021	1.2379
LOC153682	-0.951465	5.25406	-5.72484	0.000145872	0.00450021	1.23294
PEX14	-0.530282	5.10942	-5.72467	0.000145907	0.00450021	1.2327
MYL2	0.60857	2.75741	5.72363	0.000146126	0.00450021	1.23118
COL11A1	-0.77857	4.88929	-5.72258	0.00014635	0.00450021	1.22963
ATP6V0E2-AS1	-0.589117	4.20536	-5.72249	0.00014637	0.00450021	1.2295
ISG20	2.9119	5.51941	5.722	0.000146473	0.00450021	1.22879
HELB	0.667068	3.00311	5.72177	0.000146522	0.00450021	1.22845
TRIM33	-0.54833	6.77271	-5.71822	0.000147278	0.00451667	1.22325
EDC4	0.749295	4.81315	5.70575	0.000149965	0.00459221	1.20499
SPIN4	-1.31278	7.28165	-5.70151	0.00015089	0.00461362	1.19879
SIRPD	0.437583	4.25427	5.69926	0.000151383	0.0046218	1.19549
DLX6-AS1	-2.35036	3.92069	-5.69727	0.000151821	0.00462828	1.19257
SERPINA12	0.636096	2.62684	5.69566	0.000152176	0.00463222	1.19021
CLNK	0.348536	3.08613	5.68609	0.000154307	0.00468361	1.17617
LOC100506813	-0.564718	4.02938	-5.68573	0.000154389	0.00468361	1.17563
APEX2	-0.619639	4.95131	-5.68501	0.00015455	0.00468361	1.17458
HMGN2P46	0.73549	2.68845	5.68014	0.00015565	0.00470381	1.16742
EEFSEC	-0.722971	4.83574	-5.68002	0.000155676	0.00470381	1.16724
SUZ12	-0.84353	5.25939	-5.67565	0.000156669	0.00472683	1.16083
SLC35F6	0.622903	5.75759	5.66911	0.000158167	0.00476391	1.15121
ERCC4	-1.32943	4.83965	-5.66826	0.000158363	0.00476391	1.14996
USP46-AS1	0.404317	2.42631	5.66529	0.00015905	0.0047727	1.14559
HYKK	-0.609073	3.79567	-5.66498	0.000159121	0.0047727	1.14514
MGC70870	0.761392	3.46152	5.65679	0.000161032	0.00482294	1.13308
ZFC3H1	0.917006	5.41502	5.65321	0.000161875	0.00484111	1.12781
CLEC1A	1.43952	3.85664	5.65073	0.000162461	0.00484521	1.12415
LIPE-AS1	-0.987305	4.80492	-5.65007	0.000162618	0.00484521	1.12317
NAALADL2	-0.410988	2.91935	-5.64925	0.000162812	0.00484521	1.12197
ABCD1	0.584823	4.54816	5.64798	0.000163115	0.00484521	1.12009
SPI1	-0.780157	3.59148	-5.64764	0.000163194	0.00484521	1.1196
LOC100505942	-0.650318	3.70098	-5.64084	0.000164822	0.00488363	1.10957
APOL6	-0.571834	3.72201	-5.64025	0.000164965	0.00488363	1.1087
BPIFB2	-0.4457	3.66068	-5.6382	0.00016546	0.00489122	1.10567
LOC101927660	-0.514285	2.70463	-5.63625	0.000165932	0.00489147	1.10279
METTL14	-0.937157	6.12828	-5.63619	0.000165946	0.00489147	1.10271
HLCS	0.465738	3.89443	5.61906	0.000170155	0.00499186	1.0774
TIMM8B	0.937929	6.18485	5.619	0.000170169	0.00499186	1.07732
HAX1	0.682846	5.94959	5.61817	0.000170375	0.00499186	1.0761
FCHSD1	0.791341	3.50412	5.6179	0.000170442	0.00499186	1.0757
KLK12	-0.449654	3.93225	-5.61739	0.00017057	0.00499186	1.07494
AMELY	-0.524378	3.15222	-5.61391	0.000171441	0.00500433	1.06979
PIP	0.556863	4.39604	5.61374	0.000171485	0.00500433	1.06954
AF086126 /// C16orf52	0.692725	2.58611	5.61106	0.000172158	0.00501369	1.06558
DIO3	-0.40177	4.40109	-5.61032	0.000172345	0.00501369	1.06448
EXPH5	-0.84069	3.75933	-5.60955	0.00017254	0.00501369	1.06334
CD96	0.499966	2.4207	5.60808	0.000172911	0.00501737	1.06117
PRB4	0.477629	3.542	5.60597	0.000173446	0.00502573	1.05805
LOC100271832	-0.646422	3.68226	-5.60501	0.00017369	0.00502573	1.05662
TAGAP	1.03451	3.5961	5.59948	0.000175104	0.00505951	1.04843
ITGB2-AS1	0.817679	4.17726	5.59643	0.000175887	0.00507497	1.04392
ZG16	0.555457	3.4748	5.59485	0.000176296	0.00507639	1.04158
XKR6	-0.473766	3.38971	-5.59432	0.000176432	0.00507639	1.0408
ADAMTS15	-0.624783	3.7976	-5.59269	0.000176855	0.00507762	1.03838
CCDC33	0.511615	3.84567	5.59197	0.000177042	0.00507762	1.03731
LOC400891	0.398226	2.34378	5.59129	0.000177218	0.00507762	1.0363
ZNF550	-0.577831	4.54592	-5.58937	0.000177719	0.00508484	1.03345
MSN	0.750954	5.73794	5.58596	0.000178609	0.0050987	1.0284
CRB1	-1.24818	4.73521	-5.58479	0.000178918	0.0050987	1.02666
LEF1	0.850035	3.80615	5.58465	0.000178955	0.0050987	1.02645
GFRA2	-1.66495	4.60201	-5.58372	0.000179199	0.0050987	1.02507
ADNP	-1.12825	7.3782	-5.57982	0.000180227	0.00512085	1.01929
ZNF148	-0.88653	6.09471	-5.57428	0.000181701	0.00514984	1.01106
COL9A1	0.632045	3.56126	5.57409	0.00018175	0.00514984	1.01079
TADA2B	-0.985044	6.83826	-5.56756	0.000183504	0.00518864	1.00108
TAS2R3	-0.611537	3.22901	-5.56711	0.000183626	0.00518864	1.00041
DCAF17	0.842447	3.36095	5.56306	0.000184722	0.00521241	0.994395
LOC101929441	-0.628661	4.28421	-5.5482	0.000188807	0.00532035	0.972288
SNX5	0.622733	5.53572	5.54357	0.0001901	0.00534425	0.965385
RNF212B	0.427937	2.5956	5.5433	0.000190177	0.00534425	0.96498
LOC101929529	0.379302	2.68314	5.54071	0.000190905	0.00535736	0.961119
ITGA10	1.11943	4.15477	5.53694	0.000191969	0.00537985	0.955501
SP100	0.471713	3.78758	5.53461	0.000192628	0.00538623	0.952034
LOC101927703	0.475508	4.67995	5.53428	0.000192722	0.00538623	0.95154
INPP5J	-1.07154	5.03565	-5.53201	0.000193369	0.00539694	0.948154
KCTD20	0.572899	6.49413	5.52979	0.000194003	0.00540727	0.944845
LOC286161	-1.29069	6.54682	-5.52693	0.000194824	0.00542279	0.940573
GSC2	0.415961	2.33128	5.52167	0.000196343	0.00545764	0.932725
HEATR4	-0.696471	3.52083	-5.51694	0.00019772	0.00548155	0.925662
LINC00856	-0.47304	3.49405	-5.5166	0.000197818	0.00548155	0.925159
MRM1	-0.766397	4.17551	-5.51471	0.000198371	0.00548155	0.922337
TNFSF8	0.770059	3.21626	5.51397	0.000198588	0.00548155	0.92123
LOC101929622	0.295133	2.23291	5.51297	0.000198883	0.00548155	0.91973
FAM120AOS	-0.466617	5.10567	-5.51209	0.000199142	0.00548155	0.918413
FLJ21408	-0.52897	3.66479	-5.51178	0.000199233	0.00548155	0.917954
ZNF92	-0.370989	3.60091	-5.51017	0.000199708	0.00548155	0.915547
IQCF5	-0.503252	2.83928	-5.50974	0.000199834	0.00548155	0.914908
LOC101927380	0.376604	2.5095	5.50828	0.000200266	0.00548155	0.912725
C1orf158	-0.416706	2.99002	-5.50805	0.000200334	0.00548155	0.912381
MTNR1B	0.500318	4.0013	5.50606	0.000200924	0.00548155	0.90941
PCDHA10	0.454802	3.31782	5.506	0.000200941	0.00548155	0.909323
HUS1	0.581788	4.5219	5.50567	0.000201041	0.00548155	0.908819
RNF219	-0.872189	5.41926	-5.50446	0.000201401	0.00548155	0.907014
LINC00838	-0.481358	3.02403	-5.50418	0.000201484	0.00548155	0.906594
PINX1	0.733062	4.97347	5.50045	0.000202598	0.00549722	0.901022
GSDMC	0.490329	4.38225	5.50029	0.000202647	0.00549722	0.900775
ANGPT4	0.458466	3.5887	5.49956	0.000202865	0.00549722	0.899689
BHLHE22	-1.36985	4.86026	-5.49452	0.000204387	0.00553113	0.892135
A2ML1	-0.491615	3.08577	-5.48551	0.000207132	0.00559804	0.878643
LOC101929288	-0.373959	3.58295	-5.48191	0.000208239	0.00562053	0.873255
FAM104B	0.704542	4.1096	5.47612	0.000210035	0.00564663	0.864573
NDUFB9	0.668301	10.2695	5.47508	0.000210361	0.00564663	0.863006
LOC100507616	0.324413	2.52826	5.47506	0.000210366	0.00564663	0.862982
LINC00970	0.561284	3.34531	5.47454	0.000210529	0.00564663	0.862199
LOC101929164	0.474733	3.08321	5.47436	0.000210584	0.00564663	0.861933
IRAK3	1.3993	3.67612	5.47178	0.000211393	0.00566091	0.858057
AK8	-0.510288	5.0994	-5.46981	0.000212011	0.00567005	0.855105
AQP10	-0.4152	3.03384	-5.46817	0.000212526	0.00567642	0.852651
FUT2	-0.544443	4.14708	-5.46401	0.000213844	0.00570419	0.846398
COL6A2	0.569824	3.58018	5.46096	0.000214813	0.00571876	0.841827
IL3	0.386153	2.33384	5.46054	0.000214949	0.00571876	0.84119
LOC727944	0.557795	2.99363	5.45849	0.000215604	0.0057274	0.838113
CDV3	0.98456	6.78817	5.45778	0.000215833	0.0057274	0.837039
LOC100996404	0.384259	2.20925	5.45436	0.00021693	0.00573911	0.831912
FAIM3	0.605242	3.95198	5.45415	0.000217	0.00573911	0.831587
KLF1	0.696966	2.82374	5.45379	0.000217115	0.00573911	0.831052
ZNF805	-0.770242	4.00842	-5.44493	0.000219996	0.0057992	0.817721
LOC100509814	0.388792	2.47492	5.44383	0.000220354	0.0057992	0.816077
LOC100505841	-0.57702	3.01225	-5.44357	0.000220442	0.0057992	0.815672
ART1	0.594432	3.35099	5.44265	0.000220742	0.0057992	0.814296
ZNF625	0.444672	2.89281	5.44166	0.000221067	0.0057992	0.812812
LOC100130078	-0.592527	4.76927	-5.44093	0.000221307	0.0057992	0.811714
TARS	0.898853	6.18843	5.44074	0.000221369	0.0057992	0.811427
FCGR3B	1.43002	5.9296	5.43948	0.000221787	0.00580272	0.809522
SDC3	-0.475323	3.7885	-5.43635	0.000222821	0.00582233	0.80482
BCAR4	0.417786	2.59301	5.42921	0.000225204	0.00587013	0.794059
CSN2	0.345934	2.70189	5.42864	0.000225396	0.00587013	0.793198
BRI3	0.866794	6.72179	5.4283	0.00022551	0.00587013	0.792687
UQCRQ	0.666358	9.3501	5.42601	0.000226281	0.00587488	0.789237
EPX	-0.779668	3.66172	-5.42584	0.000226338	0.00587488	0.788979
PRSS58	0.63133	3.48043	5.4252	0.000226553	0.00587488	0.788022
SCIMP	-0.383602	2.95919	-5.42334	0.000227182	0.00588376	0.785215
LOC102723918	-1.57747	7.21494	-5.42086	0.000228023	0.00589808	0.781479
CALCA	0.449206	3.2527	5.41868	0.000228768	0.0059099	0.778179
SFTPD	-1.29801	4.65996	-5.41435	0.000230248	0.00594064	0.771657
C1orf74	-0.530787	3.74084	-5.41323	0.000230634	0.00594311	0.769965
C1orf105	0.527608	2.77229	5.41212	0.000231018	0.00594553	0.768281
PRM1	-0.726384	3.91111	-5.40671	0.000232892	0.00598622	0.760113
FRMD8P1	-0.729162	3.87829	-5.40349	0.000234012	0.00600748	0.755259
MEIG1	-1.01802	4.73317	-5.40184	0.000234591	0.0060148	0.752762
PGK2	0.633931	2.95167	5.39806	0.000235918	0.00604127	0.747055
C10orf107	-0.760811	3.61123	-5.39188	0.000238109	0.00608977	0.737705
LOC283588	-2.33577	6.06681	-5.39089	0.000238462	0.00609119	0.736206
ZNF137P	-1.2088	4.47784	-5.38173	0.000241751	0.00615528	0.722352
KIAA1614	-0.954505	4.01841	-5.38151	0.000241831	0.00615528	0.722015
ABCC8	-0.588494	4.72145	-5.38091	0.000242049	0.00615528	0.721106
NPBWR1	-0.645121	3.82416	-5.38001	0.000242374	0.00615528	0.719751
CDCP1	1.51672	3.653	5.37974	0.000242473	0.00615528	0.719334
CCDC185	0.338722	2.43219	5.37888	0.000242784	0.00615553	0.718041
EHMT1-IT1	0.920239	3.92998	5.37457	0.000244358	0.00618732	0.711505
CDH4	-0.596316	3.87785	-5.37298	0.00024494	0.00618732	0.709095
POLR2J	0.661438	6.26697	5.37297	0.000244944	0.00618732	0.709081
PPM1M	-1.00348	4.80416	-5.3688	0.000246477	0.00621838	0.70277
UBL7	-0.742092	6.48702	-5.36324	0.00024854	0.00626017	0.694339
FTL	1.21254	11.3382	5.36269	0.000248744	0.00626017	0.693506
CARS	0.727502	5.96013	5.35997	0.000249764	0.00627811	0.68937
CD46	0.848371	5.84508	5.35818	0.000250432	0.0062872	0.686665
ILK	0.570862	7.11983	5.3555	0.000251441	0.00629699	0.682601
TRIM24	-1.33769	5.74233	-5.35433	0.000251883	0.00629699	0.680822
SLC2A3	2.22404	7.55558	5.35407	0.000251983	0.00629699	0.680422
XKRX	-0.518809	3.03723	-5.35341	0.00025223	0.00629699	0.679429
IKBKE	-0.434088	4.63215	-5.35279	0.000252468	0.00629699	0.678477
BCAT1	2.24294	6.51963	5.35226	0.000252667	0.00629699	0.677681
CMTM7	1.17878	5.03674	5.34562	0.000255197	0.00635234	0.667599
DKKL1	0.393408	4.23495	5.34466	0.000255567	0.00635381	0.666137
CCDC186	-0.7702	5.36352	-5.34241	0.000256434	0.00636764	0.66271
SNHG10	0.370807	2.55575	5.3412	0.000256899	0.00637147	0.660876
BACH1	0.473352	4.62851	5.3277	0.000262167	0.00649425	0.640342
C4orf3	0.682321	8.94601	5.32581	0.000262911	0.00650483	0.637474
CTGF	2.96802	5.6691	5.32389	0.000263673	0.0065158	0.634548
LOC100287896	-1.55827	5.21317	-5.31641	0.00026666	0.00658167	0.623152
KIR2DL5A	0.41043	3.7936	5.31333	0.0002679	0.00660434	0.618455
BCL2L12	0.707412	4.08418	5.31016	0.000269183	0.00662798	0.613624
LINC00943	-0.415989	3.45435	-5.30889	0.000269698	0.00663269	0.61169
LOC339568	0.364071	2.51595	5.30671	0.000270585	0.00664653	0.608367
SLC9A3R1	-0.838285	7.32434	-5.30114	0.000272867	0.00669454	0.599873
ZNF512B	-1.21989	5.0198	-5.30001	0.000273331	0.00669793	0.59815
PBX2	1.67234	4.67374	5.29861	0.000273909	0.00670407	0.596014
TEP1	-0.565744	4.06309	-5.2928	0.000276324	0.00675509	0.587135
FITM2	0.889956	4.42305	5.29118	0.000276999	0.00676353	0.584664
VRK1	-1.26262	6.13226	-5.2877	0.000278459	0.00679109	0.579346
LOC100507277	0.48989	3.1584	5.28511	0.000279551	0.0068096	0.575387
NETO1	-1.60144	3.98902	-5.27646	0.000283227	0.00689096	0.562168
CDCA8	-0.542316	5.0594	-5.26964	0.000286163	0.00695412	0.551735
GTF2H3	-0.753535	7.09695	-5.26801	0.000286867	0.00696299	0.549247
GAL3ST3	-0.494401	4.25505	-5.26634	0.000287594	0.00697236	0.546688
TAS2R19	0.342556	2.4089	5.26411	0.000288565	0.00698359	0.543275
C2orf50	-0.496336	3.38504	-5.26372	0.000288739	0.00698359	0.542667
DDC-AS1	0.380249	2.64861	5.26276	0.000289159	0.0069855	0.541196
GJD2	0.605964	3.64677	5.25911	0.000290757	0.00700913	0.535618
GALR3	-0.612707	4.52219	-5.25897	0.000290821	0.00700913	0.535396
ERGIC1	0.767847	4.36922	5.25696	0.000291706	0.00702219	0.532323
MYL12A	1.01784	3.96687	5.25533	0.000292426	0.00702417	0.529826
LOC101928505	-0.643218	2.80153	-5.25523	0.000292474	0.00702417	0.529662
VASP	1.27825	5.89519	5.25221	0.000293813	0.00703758	0.525041
ING5	-0.850696	5.04	-5.25183	0.000293984	0.00703758	0.52445
DOCK2	1.07181	3.48431	5.25165	0.000294063	0.00703758	0.52418
HPGDS	1.90566	3.86496	5.25066	0.000294506	0.00703985	0.522654
LRRC69	-1.18985	3.63985	-5.24936	0.000295084	0.00703985	0.520672
TTC30A	-1.19845	4.17975	-5.24913	0.000295189	0.00703985	0.520313
KRTAP7-1	0.363136	2.96237	5.24818	0.000295615	0.00704183	0.518852
IRF2	-0.747839	5.99824	-5.24683	0.00029622	0.00704805	0.516783
ANKRD18B	-0.536408	3.46689	-5.24509	0.000297003	0.00705848	0.514111
FOLR3	0.544352	2.77405	5.24383	0.000297571	0.00706378	0.512178
FLJ32154	-0.552406	3.30782	-5.24303	0.000297928	0.00706407	0.510965
LTB4R2	0.521023	3.72438	5.23374	0.000302158	0.00715608	0.496699
GATA3	1.10255	2.98371	5.23107	0.000303387	0.00717587	0.492594
POU6F1	-0.772224	5.23448	-5.2304	0.000303694	0.00717587	0.491568
METTL7A	-0.948764	6.19918	-5.22633	0.000305576	0.00721201	0.485318
PUS1	-1.09368	5.48673	-5.2162	0.000310319	0.00731553	0.469731
PPL	-3.05604	6.23662	-5.21271	0.000311968	0.00734526	0.464366
KCNK6	0.453522	2.72088	5.21202	0.000312297	0.00734526	0.4633
IQCJ-SCHIP1-AS1	0.402784	3.51155	5.20965	0.000313425	0.00736334	0.459651
C9orf117	-0.340957	3.82985	-5.20852	0.000313962	0.00736751	0.457919
ATXN3	-0.410742	4.66849	-5.20291	0.000316653	0.00742199	0.449284
KRT72	0.650841	3.94581	5.20218	0.000317009	0.00742199	0.448146
ZNF14	-1.18983	5.63562	-5.20136	0.000317404	0.00742214	0.446884
HOXD9	0.532847	3.63704	5.20025	0.000317937	0.00742214	0.445187
BRAT1	-0.686386	4.29498	-5.19898	0.000318553	0.00742214	0.44323
SIN3B	-0.895522	5.37228	-5.19847	0.000318801	0.00742214	0.442442
CREB3L3	0.385568	2.74519	5.1977	0.000319177	0.00742214	0.441249
LINC00163	-0.673134	3.28912	-5.19767	0.000319189	0.00742214	0.44121
MTERF2	-1.28073	5.36673	-5.19618	0.000319914	0.00743056	0.438916
CRYBA1	-0.543952	2.60272	-5.19288	0.000321529	0.00745371	0.43382
C12orf55	0.397457	2.25766	5.19198	0.000321967	0.00745371	0.432439
TNRC6C	-0.625861	4.09766	-5.19191	0.000322002	0.00745371	0.43233
SAMD13	-1.32616	4.77533	-5.19058	0.000322658	0.00746047	0.43027
CADM3-AS1	0.605066	3.42142	5.18745	0.0003242	0.00748767	0.425446
HBZ	0.557582	2.95063	5.18629	0.000324774	0.00749248	0.423656
LOC389199	0.625393	3.49103	5.18306	0.000326377	0.00750942	0.418674
LOC100505878	0.306314	2.07548	5.18227	0.000326771	0.00750942	0.417452
GPR65	1.00065	3.06198	5.18091	0.000327448	0.00750942	0.415358
IFNA21	0.399297	2.66681	5.1807	0.000327555	0.00750942	0.415028
ANO9	0.426515	3.94925	5.18052	0.000327646	0.00750942	0.414746
FADD	-1.42038	4.9967	-5.18039	0.000327708	0.00750942	0.414554
RSBN1	-0.979831	6.28352	-5.1792	0.000328303	0.00751465	0.412719
C8orf76	-0.795464	5.10007	-5.17832	0.000328743	0.00751578	0.411362
INSL3	0.383405	3.25242	5.1769	0.000329456	0.00751578	0.40917
NFE4	0.449252	2.72512	5.17637	0.000329726	0.00751578	0.408342
BCL7A	-1.07706	6.01136	-5.17618	0.000329819	0.00751578	0.408054
GBP1P1	0.442695	2.73257	5.17259	0.000331634	0.00754747	0.402502
RPS5	1.18912	9.5257	5.17197	0.000331947	0.00754747	0.401546
HCG27	-0.740199	3.82062	-5.16929	0.00033331	0.00757005	0.397401
COA3	0.488749	5.94911	5.16628	0.000334844	0.00759648	0.392752
THBS1	1.51244	3.52911	5.16351	0.000336265	0.00762027	0.388467
PPP2R1B	1.21489	4.90805	5.16046	0.000337834	0.00764135	0.383755
COX10	-1.32675	6.00333	-5.16025	0.000337941	0.00764135	0.383434
KIAA0040	-0.605385	4.46486	-5.15459	0.000340881	0.00769931	0.37467
HSD17B1	-0.863536	4.78133	-5.1537	0.000341345	0.00770132	0.373292
OR1C1	0.365708	2.70921	5.14752	0.000344587	0.0077659	0.363726
TAS2R4	-0.546881	2.94983	-5.14582	0.000345482	0.00777752	0.3611
CHAMP1	-0.717019	4.47935	-5.14504	0.000345894	0.00777825	0.359893
HDAC4	-0.854528	6.19943	-5.14137	0.000347845	0.00778974	0.354201
LINC00857	-0.408936	3.16326	-5.14124	0.000347912	0.00778974	0.354004
PTPN6	1.13749	4.16146	5.14121	0.000347926	0.00778974	0.353964
LOC101927059	0.361995	2.62611	5.14089	0.000348101	0.00778974	0.353457
NPHP4	-0.565326	4.52535	-5.1401	0.00034852	0.00778974	0.352238
AHSP	0.910939	3.74355	5.1397	0.000348733	0.00778974	0.35162
C11orf21	0.522086	3.1219	5.13908	0.000349067	0.00778974	0.350652
PRKG1	-0.612459	4.08887	-5.13418	0.000351697	0.00783989	0.343055
TGFB1I1	1.50758	4.47168	5.13323	0.000352207	0.00784274	0.341586
TLR5	-1.11841	4.11636	-5.13201	0.000352867	0.00784429	0.339692
LOC101928560	-0.612332	3.57935	-5.13048	0.000353692	0.00784429	0.337329
HNRNPAB	0.781856	8.10219	5.13041	0.00035373	0.00784429	0.337221
CXCL16	2.13677	6.97423	5.13027	0.000353809	0.00784429	0.336995
LOC101930657	0.773517	3.57207	5.12931	0.000354326	0.00784727	0.335516
ZBTB45	-0.55287	4.22134	-5.12714	0.000355509	0.00785982	0.332142
LOC100506125	0.388151	2.90238	5.12686	0.00035566	0.00785982	0.331712
NFKB2	0.490935	3.33089	5.12522	0.000356555	0.00787111	0.329168
ZBTB41	-0.873227	9.0801	-5.12361	0.000357435	0.00788202	0.326673
RPS18	0.899521	12.0326	5.12166	0.00035851	0.00788202	0.323633
KIAA1654	-0.489425	3.47627	-5.12155	0.000358571	0.00788202	0.323463
PLD2	0.618495	4.8913	5.12151	0.000358588	0.00788202	0.323413
PCDHB18	0.410943	3.82132	5.1202	0.000359312	0.00788381	0.321372
IFIT5	-0.803974	7.35614	-5.11964	0.000359619	0.00788381	0.320508
CIC	-0.735034	5.91522	-5.11908	0.000359932	0.00788381	0.319628
TMEM150C	-1.0813	7.6981	-5.11857	0.000360209	0.00788381	0.318849
C1orf180	0.297036	2.64179	5.11777	0.000360654	0.00788511	0.317601
KRTAP4-9	-0.596168	2.92415	-5.11583	0.000361731	0.00790024	0.314581
DDX56	-0.663971	4.74711	-5.11438	0.000362537	0.00790941	0.312328
SLFN12	0.556585	2.80857	5.10785	0.000366188	0.00797346	0.302185
TREM2	1.01999	5.37156	5.10766	0.000366295	0.00797346	0.301891
MSX2	-0.451561	2.83197	-5.10705	0.00036664	0.00797346	0.300937
SLC12A6	0.907082	5.71229	5.10542	0.000367554	0.00798485	0.298418
CAPS2	-0.725834	3.17131	-5.10347	0.000368662	0.00800043	0.295372
ARMCX3	0.538959	9.90725	5.09648	0.000372643	0.00807826	0.284501
KMT2D	-0.606239	5.18442	-5.09438	0.000373847	0.00809029	0.281234
LONRF3	0.701862	3.8768	5.09413	0.000373987	0.00809029	0.280855
CARD10	0.565546	3.9666	5.0921	0.000375158	0.00810705	0.277692
POLE	-0.322227	4.04902	-5.09095	0.000375823	0.00811287	0.275898
C11orf94	-0.714158	4.03398	-5.08917	0.000376856	0.00812659	0.273122
CCDC42	-0.415922	3.36267	-5.08491	0.000379329	0.00815598	0.266499
HAVCR2	0.696661	4.37337	5.08479	0.000379404	0.00815598	0.2663
DUSP21	-0.37724	2.94096	-5.08439	0.000379637	0.00815598	0.265677
SOX6	-0.627369	4.56041	-5.0838	0.000379979	0.00815598	0.264766
DEGS2	-0.840924	3.82994	-5.08341	0.000380209	0.00815598	0.264155
CYP8B1	-0.511944	3.08909	-5.0807	0.000381799	0.00818151	0.259932
PPIA	0.400401	8.25715	5.07971	0.000382377	0.00818258	0.258399
HIC2	-0.776584	4.26031	-5.07926	0.000382647	0.00818258	0.257684
COL6A3	2.41831	5.01902	5.07604	0.000384547	0.00821408	0.252672
DGCR11	0.294718	4.18043	5.07503	0.000385148	0.00821408	0.251089
C8orf33	0.647817	5.42507	5.07473	0.000385323	0.00821408	0.25063
FREM1	-0.525005	2.96931	-5.06941	0.000388494	0.00827306	0.242336
LOC101929180	0.587697	3.64189	5.0682	0.00038922	0.00827993	0.240444
NKAIN1	-0.955707	5.59757	-5.06594	0.000390578	0.00830019	0.236919
ZNF574	-0.556629	5.48607	-5.06461	0.000391383	0.00830868	0.234835
CLPX	-0.698051	7.83043	-5.0622	0.000392836	0.00832695	0.231085
TNFRSF10B	0.955576	5.22805	5.06184	0.000393057	0.00832695	0.230516
G6PC2	-0.640881	3.47884	-5.06114	0.000393478	0.00832726	0.229432
ASB6	-1.21053	5.6112	-5.06028	0.000394002	0.00832975	0.228084
DOCK9-AS2	-0.72535	3.80551	-5.05902	0.000394767	0.00833732	0.226121
LOC100505811	0.321752	2.16204	5.05671	0.000396176	0.00835843	0.222515
YWHAEP7	-0.377679	3.23315	-5.05605	0.000396583	0.00835843	0.221476
CREB3L1	-0.413693	4.34428	-5.05215	0.000398979	0.00839142	0.215379
PDZD2	-1.15956	4.91002	-5.05208	0.000399022	0.00839142	0.21527
RAB32	0.490326	4.14878	5.0515	0.000399377	0.00839142	0.214369
PRDM16	-1.4472	4.97532	-5.04989	0.000400372	0.00839631	0.211851
SUMO4	0.558677	5.86473	5.04979	0.000400429	0.00839631	0.211706
UPF1	-0.557813	5.88527	-5.04814	0.000401453	0.00840917	0.209121
LOC101929261	0.53775	3.16258	5.04429	0.000403849	0.00845071	0.203098
KRTCAP3	-0.30548	3.81418	-5.04344	0.000404377	0.0084527	0.201774
HIATL2	0.806125	4.54781	5.04218	0.000405168	0.0084527	0.199798
LOC283177	-0.512371	4.29075	-5.04216	0.000405182	0.0084527	0.199763
ZNF630	-0.644437	3.3812	-5.03879	0.000407295	0.00848651	0.194496
HP08942	-0.495109	3.91533	-5.03808	0.000407741	0.00848651	0.19339
CRAMP1L	-0.431745	4.27725	-5.0376	0.000408045	0.00848651	0.192635
HLA-F	1.24506	6.44593	5.03533	0.000409476	0.00850763	0.189092
PARVG	0.579034	4.25706	5.03419	0.000410199	0.00851123	0.187304
ECHDC2	-1.3216	5.9488	-5.03353	0.000410622	0.00851123	0.186261
HS1BP3	0.445084	3.95019	5.0331	0.000410896	0.00851123	0.185588
SLC4A1AP	-0.896618	7.48809	-5.0319	0.000411657	0.00851839	0.183714
TMEM177	-0.528511	4.46213	-5.02853	0.000413809	0.00855262	0.178437
NBPF4	-0.48398	3.51878	-5.028	0.000414146	0.00855262	0.177611
ARL5C	0.488964	3.55616	5.02635	0.000415208	0.00856315	0.17502
LY6G6C	-0.406145	3.61084	-5.02535	0.000415847	0.00856315	0.173463
ITIH1	0.730474	3.03363	5.02525	0.00041591	0.00856315	0.173309
RPS15	0.468672	7.46219	5.02403	0.000416699	0.00857078	0.171391
HCG9	-0.641231	4.55497	-5.02334	0.000417146	0.00857137	0.170306
TMEM71	2.2466	3.91263	5.02079	0.000418792	0.00859657	0.166319
STIM2	-0.468413	4.83139	-5.01964	0.000419537	0.00860325	0.164519
FCAR	0.427931	2.7262	5.01711	0.000421188	0.00862845	0.160545
CAPN12	0.466386	3.1792	5.01275	0.000424042	0.00867422	0.153708
SNRPG	0.917242	9.98164	5.0124	0.000424269	0.00867422	0.153167
DCTN1-AS1	-2.19646	5.7657	-5.0112	0.000425059	0.00868172	0.151283
IGF1R	-0.585513	4.90367	-5.01031	0.000425647	0.00868507	0.149884
NEURL1B	-1.83565	7.06393	-5.00196	0.000431193	0.00878947	0.13678
POM121L9P	-0.99089	3.52816	-5.00037	0.000432257	0.00879387	0.134285
GSR	0.776249	6.1163	4.99903	0.000433157	0.00879387	0.132179
ZNF346	-0.598646	4.4855	-4.99902	0.000433162	0.00879387	0.132169
LOC646736	-0.491787	2.66415	-4.99872	0.000433364	0.00879387	0.131697
LINC00662	-0.511144	3.96663	-4.99844	0.000433555	0.00879387	0.13125
LINC00092	-1.05164	5.01948	-4.99672	0.000434714	0.0088032	0.128549
ZNF667	-1.45599	5.15285	-4.99648	0.000434874	0.0088032	0.128175
FLJ42627	-0.63327	5.71069	-4.99465	0.00043611	0.00881272	0.125303
C1RL	-0.770717	3.59357	-4.99451	0.000436205	0.00881272	0.125081
CNR2	0.586593	3.59826	4.98982	0.000439392	0.00886836	0.117713
ABHD8	-1.09791	4.8993	-4.98773	0.000440816	0.00888405	0.114439
AMOTL1	0.715906	4.66089	4.98713	0.00044123	0.00888405	0.113488
ABCC10	-0.741815	5.48256	-4.98678	0.00044147	0.00888405	0.112936
RPL30	0.7597	12.3533	4.98518	0.000442571	0.00889745	0.110416
ATE1	-0.292224	4.67166	-4.98087	0.000445539	0.0089397	0.103648
RUNX1-IT1	0.938671	4.06905	4.98086	0.000445545	0.0089397	0.103635
RYR1	-1.14494	4.04155	-4.97944	0.000446533	0.00895076	0.101393
PHLDB1	-0.426395	3.57989	-4.97844	0.000447224	0.00895585	0.0998282
NPC1L1	-0.437876	3.02707	-4.97439	0.000450049	0.00900361	0.093455
NOL7	0.811496	7.25931	4.97258	0.000451316	0.00902015	0.0906084
CCL23	-0.393741	2.66585	-4.9694	0.000453558	0.00904197	0.0855923
HLA-DRB6	0.883149	4.01311	4.96933	0.000453602	0.00904197	0.0854933
PADI1	0.468356	4.47072	4.96866	0.000454076	0.00904197	0.084436
PLEKHM1	0.760155	5.2778	4.96793	0.000454593	0.00904197	0.0832838
HMOX1	2.19663	6.14419	4.96748	0.000454916	0.00904197	0.0825666
BAI3	-2.01186	6.05137	-4.96728	0.000455056	0.00904197	0.0822544
RNASET2	0.930452	5.40801	4.96591	0.000456028	0.00905252	0.0800936
CRIP1	0.794581	3.67709	4.96014	0.000460136	0.00912522	0.0710155
OR3A1	0.321683	2.75807	4.95891	0.000461019	0.00913388	0.0690764
CLDN3	0.366171	2.99451	4.95815	0.000461565	0.00913586	0.0678778
LOC100128343	0.394165	6.02458	4.95683	0.000462514	0.00914349	0.0657976
FLJ31715	0.716534	3.36798	4.95638	0.000462843	0.00914349	0.065079
UNKL	-0.541347	5.39956	-4.9544	0.000464266	0.00916277	0.0619711
RRS1	0.507758	7.5173	4.95317	0.000465162	0.00917162	0.060019
ANXA2	1.95291	6.95252	4.94743	0.00046934	0.0092451	0.0509667
CCL17	0.678696	3.59668	4.94676	0.000469827	0.00924579	0.0499183
C15orf48	4.73436	4.4202	4.94374	0.000472045	0.00928053	0.0451503
THBD	2.06391	4.28154	4.93922	0.000475387	0.00933728	0.038008
BCDIN3D	-0.562946	4.6292	-4.93789	0.000476373	0.00934767	0.0359121
UPK1A	0.571403	2.90289	4.93649	0.000477412	0.00935911	0.0337055
MAGEA6	0.394491	2.48051	4.93542	0.000478209	0.00936577	0.0320164
FLJ44087	-0.632	3.044	-4.93376	0.00047945	0.00938022	0.0293932
ADD1	-0.618296	7.16712	-4.93321	0.000479863	0.00938022	0.0285221
KBTBD2	0.625921	5.78376	4.93144	0.000481187	0.00939523	0.025733
ZNF569	-0.682683	4.0852	-4.93043	0.000481946	0.00939523	0.0241384
C7orf33	0.465709	2.42434	4.92975	0.000482459	0.00939523	0.0230607
AQP9	1.40477	4.48298	4.92974	0.000482465	0.00939523	0.0230472
AURKB	0.349135	2.94999	4.9271	0.000484459	0.00942509	0.0188735
ACVR1C	-1.35968	5.07569	-4.9224	0.00048803	0.00948258	0.0114379
CREBRF	-0.629039	6.05266	-4.92199	0.000488339	0.00948258	0.010797
KRT38	0.475221	3.15306	4.91932	0.000490383	0.00951325	0.00656935
ZNF814	-0.316328	3.02224	-4.91749	0.000491784	0.0095314	0.00368107
KIRREL3	-2.04272	6.48888	-4.91088	0.000496893	0.00962131	-0.00677977
SSR2	0.814849	7.81293	4.90931	0.000498119	0.00963406	-0.00927568
LOC101929460	0.417916	3.49593	4.9084	0.000498824	0.00963406	-0.010707
CASP4	1.00406	3.73472	4.90823	0.000498962	0.00963406	-0.0109862
LINC00626	-0.391614	2.84211	-4.90734	0.000499651	0.00963827	-0.0123827
MPV17L2	-0.546186	5.10628	-4.90647	0.000500335	0.00963835	-0.0137671
OTUD7A	-0.909458	5.23636	-4.90614	0.000500596	0.00963835	-0.014296
GRM8	-0.468764	2.87184	-4.89963	0.000505715	0.00971985	-0.0245956
PPP1R32	-0.626135	3.48252	-4.89956	0.000505778	0.00971985	-0.0247202
RGSL1	-0.615634	3.55059	-4.89762	0.000507315	0.00972623	-0.0277922
XPO7	-0.605231	4.51504	-4.89737	0.000507513	0.00972623	-0.0281882
ITGB4	-0.478035	3.63526	-4.89623	0.000508421	0.00972623	-0.0299959
SREK1	-0.502529	5.04031	-4.89604	0.000508569	0.00972623	-0.0302923
SHROOM3	-1.1801	4.08427	-4.89544	0.000509046	0.00972623	-0.0312402
NUDT9P1	-0.685011	3.42162	-4.89511	0.000509307	0.00972623	-0.0317586
LOC101929177	0.576927	5.8187	4.8945	0.0005098	0.00972623	-0.0327378
ZNF205-AS1	-0.535309	3.04187	-4.89436	0.000509908	0.00972623	-0.0329529
UTS2R	0.429763	5.58359	4.89284	0.000511124	0.0097369	-0.0353638
PTOV1	-0.65006	7.32773	-4.89163	0.00051209	0.0097369	-0.037276
VWA5B1	0.373796	2.6589	4.89153	0.000512177	0.0097369	-0.0374475
LOC100288490	0.411036	2.91451	4.8905	0.000512996	0.0097369	-0.039066
LOC101929269	-0.628473	3.09407	-4.89044	0.000513045	0.0097369	-0.0391617
PARD3-AS1	0.427003	2.48497	4.88969	0.000513651	0.0097369	-0.0403561
PCP2	0.475664	3.48253	4.88951	0.000513794	0.0097369	-0.0406386
TAF12	0.851511	3.65211	4.88888	0.000514302	0.00973752	-0.0416394
LOC284014	-1.16928	5.42249	-4.88338	0.000518753	0.00981271	-0.0503613
XAGE2	-0.706624	4.66776	-4.8808	0.00052086	0.00984349	-0.0544653
ZNF623	-1.87441	5.67843	-4.8794	0.000522006	0.00984992	-0.05669
ZFYVE19	0.889319	4.75047	4.87921	0.000522162	0.00984992	-0.0569924
C3orf49	-0.393549	3.73815	-4.87673	0.000524191	0.00987909	-0.0609174
TAB1	-1.20804	4.45604	-4.87459	0.000525958	0.0098965	-0.064325
FNDC3A	0.711058	4.09091	4.87433	0.000526173	0.0098965	-0.0647374
CACTIN	-0.348977	3.9139	-4.87385	0.000526564	0.0098965	-0.0654899
IL18RAP	3.26876	4.82816	4.87147	0.000528535	0.00992445	-0.0692722
SH3BGRL3	1.2529	6.80872	4.86992	0.000529822	0.0099395	-0.0717341
FLOT1	0.515208	6.20677	4.86749	0.000531849	0.0099684	-0.0755995
NFKB1	0.649768	4.96192	4.866	0.000533092	0.00998257	-0.0779625
LOC439938	-1.11626	5.86141	-4.86445	0.000534397	0.00999787	-0.080438
CLUAP1	-0.446776	4.70377	-4.86239	0.000536126	0.010021	-0.083706
PTGS1	1.60751	5.39311	4.86051	0.000537707	0.0100415	-0.0866884
CLEC4GP1	-1.32661	4.27621	-4.859	0.00053899	0.0100496	-0.0890999
LOC101927841	0.879735	3.05162	4.85858	0.000539339	0.0100496	-0.0897554
RUFY3	-0.526927	7.27342	-4.85826	0.000539618	0.0100496	-0.0902778
NEK5	-1.23802	3.70913	-4.85566	0.000541822	0.0100795	-0.0944047
ANKRD12	-0.758226	7.23475	-4.85521	0.000542203	0.0100795	-0.0951158
CCDC93	0.702074	5.15933	4.85391	0.000543319	0.0100833	-0.0971975
NKX3-1	0.552932	3.96185	4.85371	0.00054349	0.0100833	-0.0975154
FBXL6	-0.376858	3.32219	-4.85324	0.000543885	0.0100833	-0.0982524
CECR9	-0.32409	2.81131	-4.85177	0.000545146	0.0100975	-0.100596
CLEC10A	0.338966	3.01711	4.85092	0.000545872	0.0101002	-0.101943
LOC388456	0.467407	3.00126	4.85046	0.000546274	0.0101002	-0.102688
CDH22	-0.620802	5.7239	-4.84878	0.000547714	0.0101158	-0.105354
MALT1	1.31606	3.7793	4.84832	0.000548108	0.0101158	-0.106081
LOC101927972	0.296827	2.13765	4.84717	0.000549101	0.0101166	-0.107912
DPYSL4	-0.383703	4.73581	-4.84713	0.000549139	0.0101166	-0.107982
NDUFA3	0.507488	8.98982	4.84628	0.000549871	0.010121	-0.109332
C19orf84	-0.585112	4.90486	-4.84378	0.000552037	0.0101471	-0.11331
DLG5	-0.869054	6.68749	-4.84351	0.000552278	0.0101471	-0.113752
OXGR1	0.283864	2.44661	4.84063	0.000554783	0.0101839	-0.118333
BAG1	0.614631	6.24498	4.83954	0.000555738	0.0101923	-0.120075
CD1E	-0.313758	3.05311	-4.83541	0.000559358	0.0102496	-0.126646
FGFBP2	1.65945	3.43245	4.83413	0.000560488	0.0102581	-0.128689
OR11A1	-0.407481	2.87039	-4.83374	0.000560827	0.0102581	-0.129302
LOC100505570	-0.412221	3.61429	-4.83298	0.000561498	0.0102612	-0.130512
TNFRSF12A	1.71088	6.38842	4.83059	0.000563617	0.0102908	-0.134325
C16orf46	-0.434389	5.77114	-4.82811	0.000565828	0.0103182	-0.138287
FAM133A	-1.56212	5.66151	-4.82777	0.000566127	0.0103182	-0.138823
PTPMT1	-0.503824	5.34289	-4.82639	0.000567357	0.0103197	-0.14102
CST7	1.53758	4.05227	4.82575	0.000567937	0.0103197	-0.142053
LHFPL1	-0.512939	3.02615	-4.82557	0.000568091	0.0103197	-0.142328
ITGB1	0.909523	4.85442	4.82542	0.000568229	0.0103197	-0.142574
IRF2BPL	-0.563968	11.5758	-4.82486	0.00056873	0.0103197	-0.143465
OLR1	2.93318	4.64992	4.82228	0.000571046	0.0103526	-0.147579
PSMB10	0.82015	5.96738	4.82162	0.00057164	0.0103542	-0.148631
STMN1	-1.32157	7.03616	-4.81969	0.00057338	0.0103685	-0.151708
SLC9A8	-1.3811	5.13155	-4.81963	0.00057344	0.0103685	-0.151814
PRKCDBP	0.943868	4.2316	4.81697	0.000575847	0.0104022	-0.156054
DTX2P1-UPK3BP1-PMS2P11	0.448031	5.99712	4.81645	0.000576323	0.0104022	-0.15689
TCP10	0.456114	3.41767	4.81491	0.000577721	0.0104165	-0.159343
LOC101927648	0.616991	3.52347	4.81446	0.000578128	0.0104165	-0.160056
POLR1B	-0.490847	5.06946	-4.81192	0.000580456	0.0104402	-0.164123
C8orf31	0.421524	3.03783	4.81191	0.000580462	0.0104402	-0.164133
IL1R2	2.47036	4.05497	4.80925	0.000582905	0.0104713	-0.168385
SYT12	-0.530177	4.21942	-4.80891	0.000583218	0.0104713	-0.168927
NCBP2	0.779358	6.49189	4.80812	0.00058394	0.0104751	-0.170181
IDH2	-0.879089	6.74398	-4.80674	0.000585218	0.0104889	-0.172394
ZNF2	-0.987082	4.60066	-4.80564	0.000586238	0.010498	-0.174156
SUGCT	-0.560752	3.57972	-4.80323	0.000588467	0.0105287	-0.177997
VWA5B2	-0.374755	3.77611	-4.80266	0.000589	0.010529	-0.178913
ITK	1.33098	2.82877	4.80171	0.000589887	0.0105333	-0.180437
CCDC42B	0.399097	3.65657	4.8013	0.000590269	0.0105333	-0.181093
LOC101927588	-0.48132	2.68297	-4.79913	0.000592287	0.0105567	-0.184547
PDCD2	0.366135	4.65456	4.7983	0.000593068	0.0105567	-0.18588
MRPL51	0.577644	9.04007	4.79824	0.000593124	0.0105567	-0.185976
ALOX5AP	2.1257	5.29101	4.79713	0.000594162	0.0105595	-0.187745
PP13	0.341351	3.89557	4.79691	0.00059437	0.0105595	-0.188099
LOC100507656	-0.47543	4.30673	-4.79642	0.000594828	0.0105595	-0.18888
TEAD4	1.22842	4.51199	4.79517	0.000596008	0.0105713	-0.190885
PTPRU	-0.663362	5.56044	-4.79457	0.000596576	0.0105722	-0.19185
RPL3	0.696159	11.1403	4.79365	0.000597438	0.0105778	-0.193311
FAM46A	0.767827	3.77321	4.79314	0.000597925	0.0105778	-0.194135
PARP2	-0.623645	6.8825	-4.78963	0.000601254	0.0106275	-0.199755
LEMD1-AS1	0.303292	2.52321	4.78832	0.000602499	0.0106344	-0.201849
C4BPA	-0.513986	3.53971	-4.78812	0.000602683	0.0106344	-0.202158
CACNG6	-0.451213	4.2179	-4.78662	0.000604118	0.0106506	-0.204565
TRIM66	-0.505578	4.31551	-4.78557	0.000605126	0.0106592	-0.206252
NUBPL	-1.13191	5.29834	-4.78495	0.000605719	0.0106604	-0.207244
CCDC88B	0.730999	5.61147	4.78298	0.000607606	0.0106845	-0.210392
WDR65	-0.533804	3.86756	-4.77726	0.000613129	0.0107723	-0.219551
IL10	0.368742	2.58454	4.77589	0.000614464	0.0107747	-0.221752
KRTAP13-1	0.42418	4.31077	4.77573	0.000614614	0.0107747	-0.222
PLAUR	2.50338	5.23774	4.7755	0.000614839	0.0107747	-0.22237
ETF1	0.774692	7.94658	4.77423	0.000616076	0.0107871	-0.224404
PPARD	0.593726	4.59662	4.77201	0.000618241	0.0108158	-0.227954
SMR3A	0.341351	2.44788	4.77092	0.00061931	0.010825	-0.229704
ZNF784	0.714209	4.58191	4.7704	0.000619825	0.010825	-0.230544
LOC101928104	-0.531383	3.63995	-4.76906	0.000621137	0.0108387	-0.232686
SNORA71B	0.475514	4.20561	4.76713	0.000623044	0.0108416	-0.235787
GZMH	2.22912	3.50111	4.76688	0.000623285	0.0108416	-0.236179
FAM186B	-0.445642	3.7339	-4.76677	0.000623393	0.0108416	-0.236354
LOC101927699	-0.543745	3.35157	-4.76675	0.00062342	0.0108416	-0.236398
MGC45922	0.422342	4.0791	4.76541	0.000624745	0.0108554	-0.238547
TERF2	0.478931	4.6786	4.76329	0.000626845	0.0108827	-0.241943
MYCT1	2.26859	4.26567	4.76268	0.000627449	0.0108839	-0.242919
C15orf54	0.50424	2.82862	4.7593	0.000630821	0.0109323	-0.248342
HCLS1	2.02501	6.58613	4.75881	0.000631306	0.0109323	-0.249121
LOC338694	0.578216	2.88801	4.75792	0.000632198	0.0109385	-0.25055
FMO5	-0.701624	3.44677	-4.75467	0.00063547	0.0109767	-0.255775
GPR182	-0.409984	2.99682	-4.75283	0.000637325	0.0109767	-0.258724
CTSS	1.79396	4.35053	4.75282	0.000637337	0.0109767	-0.258744
COG7	-0.94229	6.10761	-4.75256	0.000637599	0.0109767	-0.259161
ENDOG	-0.941997	6.41451	-4.75225	0.000637909	0.0109767	-0.259652
EGFLAM	0.497841	4.43306	4.75214	0.000638022	0.0109767	-0.25983
VCAM1	1.85337	7.56545	4.75201	0.000638157	0.0109767	-0.260045
FAM26E	0.503187	3.66441	4.74898	0.000641223	0.0110202	-0.264896
EMR3	0.456569	2.74981	4.74778	0.000642445	0.0110282	-0.266822
PCDHGC4	-0.373153	2.83191	-4.74747	0.000642763	0.0110282	-0.267324
ZCCHC3	-0.407546	4.05977	-4.74545	0.000644827	0.0110543	-0.270569
LOR	-0.355564	3.50958	-4.74348	0.000646845	0.0110663	-0.273731
MIR1244-3	1.12859	9.15647	4.7432	0.000647131	0.0110663	-0.274178
ZNF292	-0.544658	5.20901	-4.74319	0.000647146	0.0110663	-0.274201
ANXA2P1	0.834477	3.26437	4.74252	0.00064783	0.0110688	-0.275272
LOC440173	0.594625	2.64582	4.74185	0.000648524	0.0110714	-0.276354
ARHGAP27	0.316835	3.15015	4.74096	0.000649438	0.0110778	-0.27778
NAPSA	-0.417484	4.03508	-4.7391	0.000651357	0.0111012	-0.280766
AMOT	-0.589707	3.40985	-4.73814	0.00065236	0.0111091	-0.282324
NFIB	-0.676403	6.07281	-4.73514	0.000655468	0.0111528	-0.287134
CEACAM7	0.277763	2.56453	4.73294	0.000657767	0.0111826	-0.290678
TSKS	0.386747	2.68304	4.73202	0.000658726	0.0111832	-0.292152
NALCN	-0.834197	5.29141	-4.73186	0.000658897	0.0111832	-0.292415
AGAP4	-1.37041	5.33222	-4.73067	0.000660142	0.0111936	-0.294325
DUSP5	2.51728	6.24079	4.72982	0.000661031	0.0111936	-0.295687
MRPL47	0.623034	5.69049	4.72972	0.000661145	0.0111936	-0.295861
CCRL2	1.20372	3.38934	4.72772	0.000663245	0.0112198	-0.299071
LOC101928682	-0.33088	3.33819	-4.72719	0.000663807	0.0112201	-0.299929
CDH7	-0.769946	3.03656	-4.72657	0.000664454	0.0112218	-0.300914
SLC22A14	0.546944	4.42708	4.7248	0.000666333	0.0112442	-0.303772
DDX54	-0.59096	4.74787	-4.72206	0.000669237	0.0112809	-0.308174
SLC22A8	0.40564	3.07078	4.72171	0.000669609	0.0112809	-0.308736
SLC22A17	-0.806157	5.61544	-4.71954	0.00067193	0.0113033	-0.312237
DBR1	-0.966837	5.12151	-4.71944	0.000672038	0.0113033	-0.3124
CNFN	-0.568882	3.38856	-4.718	0.000673577	0.0113141	-0.314716
NACAP1	-0.496425	11.2295	-4.7178	0.000673789	0.0113141	-0.315034
ARSA	-0.594709	4.21278	-4.71597	0.000675755	0.0113378	-0.317981
LOC339978	0.356378	3.28793	4.71467	0.000677153	0.011352	-0.320074
LOC100130278	-0.526038	2.88501	-4.71284	0.000679126	0.0113669	-0.323018
ERO1L	1.84602	7.22841	4.71238	0.000679631	0.0113669	-0.32377
GTF2I	0.522531	3.08536	4.71231	0.000679704	0.0113669	-0.323879
PCID2	1.45574	5.42456	4.71077	0.000681366	0.0113854	-0.326351
ZNF703	-1.63026	5.59576	-4.70947	0.000682781	0.0113997	-0.32845
ZNF527	-0.342175	5.13256	-4.70773	0.000684678	0.0114119	-0.331257
DHH	0.377851	3.20079	4.70756	0.000684859	0.0114119	-0.331526
SUMF2	-0.481484	6.19218	-4.70727	0.000685179	0.0114119	-0.331999
TMPO	-0.502227	4.00925	-4.7067	0.000685804	0.011413	-0.332921
HLA-G	0.954403	6.33334	4.70461	0.000688088	0.0114375	-0.336286
LINC00051	0.280276	2.4261	4.70411	0.000688634	0.0114375	-0.337088
FBXL12	-0.422711	4.39889	-4.70382	0.000688955	0.0114375	-0.33756
C6orf141	0.429548	2.68653	4.70089	0.000692172	0.0114785	-0.342274
HSPB6	0.522801	3.50476	4.70032	0.000692804	0.0114785	-0.343198
KATNAL2	-0.965936	4.34241	-4.70002	0.000693132	0.0114785	-0.343677
NNAT	-1.60922	5.05508	-4.69954	0.000693661	0.0114785	-0.344449
RNF212	0.48857	3.6566	4.69486	0.000698859	0.011549	-0.352005
MYL6	0.692926	8.18717	4.69439	0.000699381	0.011549	-0.35276
LOC100507477	0.485103	2.48513	4.69354	0.000700326	0.011549	-0.354126
IRAK1	0.816164	5.78036	4.6932	0.000700712	0.011549	-0.354684
LOC101928647	-0.528551	3.11957	-4.69317	0.000700745	0.011549	-0.354731
KDM2B	-0.994119	7.37591	-4.68917	0.000705226	0.0116089	-0.361182
ATF4	1.29391	9.82327	4.68874	0.000705712	0.0116089	-0.361879
GBA3	0.403499	2.6093	4.68841	0.000706079	0.0116089	-0.362406
LINC00607	0.441477	2.88882	4.68502	0.000709912	0.0116626	-0.367883
S100A5	-0.507303	3.05851	-4.68303	0.000712172	0.0116858	-0.371101
NPAT	-0.332568	4.454	-4.68277	0.000712468	0.0116858	-0.371521
CASQ2	1.37398	4.717	4.67826	0.000717617	0.0117609	-0.378807
PRKCH	0.941543	3.99991	4.67553	0.000720742	0.0118002	-0.383205
KIF19	-1.11661	4.49882	-4.67516	0.000721168	0.0118002	-0.383803
MMP19	0.679364	4.49749	4.67146	0.000725444	0.0118607	-0.389784
SEMG1	-0.305467	2.40188	-4.66894	0.000728373	0.0118872	-0.393863
ALKBH4	-0.955639	4.26121	-4.66861	0.000728757	0.0118872	-0.394396
LRSAM1	-0.575622	3.66919	-4.66835	0.000729065	0.0118872	-0.394823
RAB3A	-1.56082	6.71331	-4.668	0.000729468	0.0118872	-0.395382
CDH13	-2.25391	6.23198	-4.66694	0.000730701	0.0118872	-0.397092
LOC219688	-0.483551	4.23858	-4.66669	0.000731	0.0118872	-0.397506
MORN3	-0.755965	5.02453	-4.6661	0.000731691	0.0118872	-0.398461
TYMP	1.09964	4.40155	4.66579	0.000732048	0.0118872	-0.398956
ABCB6	-0.526488	4.70779	-4.66559	0.000732287	0.0118872	-0.399286
CYGB	-0.689269	4.78321	-4.66446	0.000733605	0.0118992	-0.401105
LIMD1-AS1	-0.393155	4.23742	-4.66229	0.000736149	0.0119255	-0.404608
FAM95A	-0.465427	3.40737	-4.66192	0.000736587	0.0119255	-0.40521
SFXN1	-0.5959	6.19733	-4.66159	0.000736976	0.0119255	-0.405744
LOC100506271	0.538483	3.52388	4.6592	0.000739804	0.0119618	-0.40962
RGL1	-0.872049	9.86177	-4.65821	0.000740968	0.0119712	-0.411211
IQGAP2	0.57414	2.86761	4.65674	0.00074272	0.0119837	-0.4136
GRIK5	-0.372626	4.88211	-4.65657	0.000742913	0.0119837	-0.413864
CORO1C	1.05486	8.02339	4.65596	0.000743649	0.0119861	-0.414865
LOC284648	0.43642	2.95342	4.65411	0.000745846	0.0120079	-0.41785
TMEM53	-0.639629	5.87285	-4.65353	0.00074654	0.0120079	-0.418791
DUSP19	-0.641166	2.98195	-4.65335	0.000746758	0.0120079	-0.419087
TIMELESS	0.605615	3.95295	4.65206	0.000748299	0.0120124	-0.421173
TMEM201	-0.437967	5.26922	-4.65184	0.000748563	0.0120124	-0.42153
DDX3X	0.527957	5.75298	4.65164	0.000748795	0.0120124	-0.421844
C2orf44	-0.922904	4.30573	-4.65074	0.000749878	0.0120172	-0.423306
ZBTB48	0.627336	4.57506	4.65009	0.000750664	0.0120172	-0.424366
C3orf52	0.810839	3.40557	4.64993	0.000750857	0.0120172	-0.424626
EVA1A	0.411812	3.31219	4.64841	0.000752686	0.0120371	-0.427088
LOC401442	-1.36838	3.6071	-4.6468	0.000754628	0.0120587	-0.429695
LOC101929123	0.460665	3.13339	4.64512	0.000756659	0.0120797	-0.432415
TMEM56	-1.82707	6.11478	-4.64474	0.000757121	0.0120797	-0.433032
PDE6B	-0.66944	4.31017	-4.64202	0.000760427	0.012123	-0.43744
GREB1	-0.633717	4.02233	-4.64022	0.000762616	0.0121485	-0.440349
APOC1	1.09543	6.96674	4.63826	0.000765009	0.0121771	-0.44352
LOC728353	0.345948	3.21844	4.63447	0.000769679	0.012242	-0.449677
CYS1	-1.58568	4.93297	-4.63316	0.000771291	0.0122581	-0.451794
LOC100506319	0.580875	4.20781	4.62982	0.00077543	0.0123143	-0.457209
NFS1	-0.517276	4.58588	-4.629	0.000776456	0.012321	-0.458547
IL37	0.361741	3.34474	4.62751	0.000778313	0.012341	-0.460964
BST1	0.608414	2.85016	4.62281	0.000784203	0.0124247	-0.468592
OCEL1	-0.577695	5.93956	-4.62171	0.000785586	0.012437	-0.470374
VSIG1	0.364574	3.50969	4.62071	0.000786844	0.0124473	-0.471993
BOD1L2	0.331755	2.95253	4.61984	0.000787937	0.0124516	-0.473398
SIM2	-0.356026	3.42463	-4.61953	0.000788331	0.0124516	-0.473903
ERCC6L2	-0.359739	4.59276	-4.61764	0.000790726	0.0124778	-0.476973
OK/SW-CL.58	0.590209	3.21227	4.61726	0.000791205	0.0124778	-0.477586
OVOL1	0.60323	3.76057	4.61607	0.000792729	0.0124922	-0.479532
MAK	-0.440782	3.09773	-4.61528	0.000793728	0.012493	-0.480807
C8A	0.371832	2.86852	4.615	0.000794086	0.012493	-0.481263
TRPA1	-0.317231	2.77034	-4.61459	0.000794608	0.012493	-0.481928
VMO1	1.00755	3.79929	4.61399	0.000795377	0.0124955	-0.482907
KRT19P2	0.458506	3.22438	4.61109	0.000799091	0.0125442	-0.48762
LOXL4	-0.581881	4.06187	-4.60975	0.000800812	0.0125564	-0.489796
GPR107	0.801763	5.1158	4.60913	0.000801601	0.0125564	-0.490793
FER1L5	0.459624	2.39617	4.60905	0.000801705	0.0125564	-0.490924
BARHL1	-0.646686	5.29988	-4.60853	0.000802372	0.0125572	-0.491765
TRIM27	-0.476513	5.57748	-4.60797	0.000803101	0.012559	-0.492684
WDR24	-0.580283	4.16014	-4.60724	0.000804037	0.0125632	-0.493862
KCNH1	-0.408516	2.89779	-4.60681	0.000804596	0.0125632	-0.494566
PCOLCE	0.681411	4.04145	4.60564	0.000806115	0.0125774	-0.496474
LRRC4C	-1.22427	5.80195	-4.60184	0.000811046	0.0126447	-0.502644
LOC645355	0.631764	2.86591	4.60091	0.000812263	0.0126454	-0.50416
ATP4A	0.601699	3.49086	4.60086	0.000812327	0.0126454	-0.50424
FOXK2	-0.500491	4.81648	-4.59765	0.000816525	0.0127011	-0.509455
ZDHHC21	-0.403879	4.33175	-4.59642	0.000818146	0.0127083	-0.511462
TRIM71	-0.7418	3.38395	-4.59636	0.000818228	0.0127083	-0.511563
LINC01118	0.52422	2.94993	4.59515	0.000819814	0.0127233	-0.513522
THAP7	-0.598637	6.07662	-4.59188	0.000824138	0.0127769	-0.518844
CYP4A11	0.28829	3.58653	4.59126	0.000824957	0.0127769	-0.519848
DLEC1	-0.439244	4.08572	-4.59113	0.000825138	0.0127769	-0.520071
ZBTB34	-0.846228	6.92704	-4.58893	0.000828065	0.0128125	-0.523653
FXYD5	1.18187	5.05133	4.58157	0.000837923	0.0129552	-0.535626
LOC101060004	-0.449239	3.28985	-4.58104	0.000838642	0.0129566	-0.536493
AKAP1	-0.445603	5.57149	-4.57908	0.000841285	0.0129691	-0.539676
LINC00824	0.295906	3.23281	4.57907	0.000841304	0.0129691	-0.539698
SLITRK5	-2.44074	5.2702	-4.57903	0.000841354	0.0129691	-0.539759
APRT	0.862222	5.77537	4.57638	0.000844958	0.0129933	-0.544084
LOC642620	-0.443881	2.99518	-4.5762	0.000845201	0.0129933	-0.544374
RNF139-AS1	-0.480877	3.15614	-4.57605	0.000845408	0.0129933	-0.544622
MADCAM1	-0.623191	5.25805	-4.57601	0.000845456	0.0129933	-0.544679
CTSD	1.14597	6.11443	4.57536	0.000846339	0.0129971	-0.545735
PCYOX1L	-1.54122	6.34383	-4.57333	0.000849111	0.0130299	-0.549043
PLA2G2E	0.541735	3.68065	4.57179	0.00085123	0.0130526	-0.551564
GJA8	0.625375	4.59416	4.56823	0.000856122	0.0131178	-0.557361
SLC51B	-0.334457	2.72467	-4.56642	0.000858625	0.0131388	-0.560314
C7orf34	0.387647	3.24995	4.56631	0.000858776	0.0131388	-0.560492
NUFIP1	-0.403404	5.03176	-4.56516	0.000860364	0.0131533	-0.562361
STAT3	0.644089	6.25025	4.56274	0.000863736	0.013195	-0.566318
FERMT1	-0.293337	3.65943	-4.56165	0.000865253	0.0132083	-0.568092
LOC101929683	0.462811	3.74524	4.5553	0.000874165	0.0133344	-0.578458
TNNI2	0.514908	3.42626	4.55426	0.000875635	0.0133466	-0.580158
C10orf62	0.411572	3.96844	4.55381	0.000876262	0.0133466	-0.580882
RAMP2	-0.411693	4.33525	-4.55217	0.000878584	0.013372	-0.583559
LOC101928211	0.295164	2.12176	4.55136	0.000879735	0.0133795	-0.584883
TNFAIP3	3.09358	6.27716	4.54947	0.000882429	0.0134106	-0.587976
PPP5D1	-0.578326	3.78911	-4.54559	0.000887968	0.0134835	-0.594305
SPINT1	-0.513301	5.16834	-4.54519	0.000888544	0.0134835	-0.594961
ANKRD30BP2	-0.456054	2.7847	-4.54296	0.000891744	0.0135165	-0.598597
EIF4G3	0.7397	5.58868	4.54276	0.000892039	0.0135165	-0.598931
RFWD3	-1.13182	4.41473	-4.5416	0.000893715	0.0135319	-0.60083
SH3D21	1.78658	4.0857	4.54031	0.000895574	0.0135436	-0.602932
DAB2	0.611876	2.95577	4.53987	0.000896204	0.0135436	-0.603643
CYLC2	0.321068	2.5233	4.53905	0.000897393	0.0135436	-0.604984
LOC147791	-0.542043	4.30302	-4.5387	0.000897906	0.0135436	-0.605563
HGSNAT	-0.346863	4.79413	-4.53841	0.00089832	0.0135436	-0.606029
GPR4	0.930328	5.41298	4.53832	0.000898458	0.0135436	-0.606184
DOC2A	-1.60959	5.09058	-4.53786	0.000899126	0.0135437	-0.606936
MYPOP	-1.13606	5.7954	-4.53636	0.000901308	0.0135666	-0.609387
RASAL3	0.9676	4.69516	4.5341	0.000904599	0.0136062	-0.613073
OVGP1	-0.736862	5.68461	-4.53333	0.000905734	0.0136133	-0.614342
ZNF486	-0.556247	3.31022	-4.53275	0.000906587	0.0136161	-0.615293
NLRC4	0.458615	3.13592	4.53135	0.000908642	0.013637	-0.617585
TFAP2D	0.645488	3.10044	4.53068	0.000909621	0.0136417	-0.618674
RAB27A	1.21681	5.43124	4.5279	0.000913715	0.013693	-0.623215
LAMP3	1.32669	3.23961	4.52732	0.000914571	0.0136958	-0.624162
MLH3	-0.714813	5.02023	-4.52607	0.00091643	0.0137064	-0.626216
C19orf53	0.641804	7.34522	4.52516	0.000917774	0.0137064	-0.627698
SLC6A4	0.302586	2.52308	4.52473	0.000918408	0.0137064	-0.628396
MAPRE1	1.2201	8.26847	4.52392	0.000919621	0.0137064	-0.629731
CFHR4	-0.292379	2.67487	-4.52329	0.000920556	0.0137064	-0.630759
TYRO3	-0.688979	5.92556	-4.5231	0.000920835	0.0137064	-0.631066
MGAM	2.06146	3.43089	4.523	0.000920991	0.0137064	-0.631237
DMRTA1	0.346864	2.59213	4.52268	0.000921466	0.0137064	-0.631759
NCF4	0.859849	2.98575	4.52197	0.000922527	0.0137064	-0.632922
CD207	0.397564	2.84978	4.52142	0.000923346	0.0137064	-0.633819
MTUS2-AS1	-0.470216	2.94149	-4.52132	0.000923495	0.0137064	-0.633983
PDS5B	-0.57204	4.16683	-4.52092	0.000924091	0.0137064	-0.634635
MOGAT3	0.411249	2.56458	4.52007	0.000925369	0.0137064	-0.636034
ZNF432	-1.10557	6.26778	-4.51942	0.000926341	0.0137064	-0.637095
NIM1K	-0.638922	6.87288	-4.51885	0.000927188	0.0137064	-0.638019
EFCAB12	-0.382271	3.29863	-4.51847	0.000927761	0.0137064	-0.638645
SOX17	0.984022	3.40396	4.51805	0.000928392	0.0137064	-0.639332
TSSK3	0.318719	5.89881	4.51781	0.000928757	0.0137064	-0.63973
FAM99B	0.28263	3.35543	4.51591	0.000931612	0.0137064	-0.642833
ZNF593	0.985685	4.73667	4.51541	0.000932377	0.0137064	-0.643664
TSHB	-0.401055	3.13067	-4.51519	0.000932696	0.0137064	-0.64401
LOC155060	-0.798228	6.23037	-4.5146	0.000933593	0.0137064	-0.644982
ZNF180	-0.783445	3.97104	-4.51382	0.000934779	0.0137064	-0.646266
SNF8	0.821907	7.05492	4.51355	0.000935183	0.0137064	-0.646703
HCRTR2	-0.438755	3.07355	-4.51355	0.000935185	0.0137064	-0.646705
IP6K1	-1.3889	7.84204	-4.51348	0.000935295	0.0137064	-0.646824
TOB1-AS1	-0.379434	4.25476	-4.51333	0.000935512	0.0137064	-0.647058
SOX1	-0.724101	4.09455	-4.51293	0.000936118	0.0137064	-0.647714
SIK2	-0.435096	5.70592	-4.5129	0.000936173	0.0137064	-0.647772
SPG11	0.444568	4.4906	4.51269	0.00093649	0.0137064	-0.648115
STK36	0.431815	4.0832	4.51249	0.000936787	0.0137064	-0.648436
CAPN10	-0.345439	3.70126	-4.51147	0.000938338	0.0137064	-0.650109
LYZ	1.83749	3.90401	4.51138	0.000938482	0.0137064	-0.650264
PTRF	0.935826	5.38534	4.51127	0.000938645	0.0137064	-0.65044
ZNF645	0.479305	2.90605	4.51124	0.000938694	0.0137064	-0.650493
PRG2	0.418051	3.22982	4.50902	0.00094207	0.0137374	-0.654123
PIM1	0.782158	7.08591	4.50896	0.000942159	0.0137374	-0.654218
HLA-B	1.4683	7.95447	4.50784	0.000943869	0.0137465	-0.656053
PGAP3	-0.82105	5.96536	-4.50767	0.000944126	0.0137465	-0.656328
VPS37C	0.448791	7.20942	4.50637	0.000946128	0.0137659	-0.65847
IFNK	0.273156	2.16778	4.50535	0.000947692	0.0137687	-0.660141
TRAIP	-0.39745	3.37133	-4.50525	0.000947839	0.0137687	-0.660297
LINC01056	-0.392443	3.74668	-4.50492	0.00094834	0.0137687	-0.660832
SPRR2B	0.452108	3.73871	4.50105	0.000954319	0.0138457	-0.667188
ADAM20	-0.353162	3.57466	-4.49924	0.00095712	0.0138765	-0.670152
NEUROD6	-1.94191	4.43633	-4.49834	0.000958521	0.013887	-0.67163
CCNO	-0.642994	4.06368	-4.49662	0.000961193	0.0139136	-0.674446
CPVL	2.2526	4.78014	4.49577	0.000962517	0.0139136	-0.675838
OOEP	0.368211	2.98952	4.49518	0.000963442	0.0139136	-0.676809
TCN2	0.590798	5.04301	4.49489	0.000963898	0.0139136	-0.677288
LOC283075	-0.757247	3.43982	-4.49439	0.00096468	0.0139136	-0.678108
INO80D	-0.380004	5.20195	-4.49414	0.000965062	0.0139136	-0.678508
CIITA	-0.398867	3.24805	-4.49411	0.000965107	0.0139136	-0.678555
TRMT2B	-0.748941	4.23506	-4.49343	0.00096617	0.0139191	-0.679669
LAMB2P1	-1.11157	4.74732	-4.49257	0.00096752	0.0139288	-0.68108
CAPN5	-0.53609	4.17465	-4.49076	0.000970363	0.0139599	-0.684047
FLII	0.683545	5.65501	4.4876	0.000975352	0.0140217	-0.689234
TFPI2	3.97443	3.92781	4.48717	0.00097603	0.0140217	-0.689936
PCDH12	-0.644876	4.93611	-4.48578	0.000978248	0.0140437	-0.692231
CABIN1	-0.569773	5.04088	-4.48423	0.000980704	0.0140691	-0.694767
RABGGTB	1.24512	8.2402	4.4835	0.00098187	0.014076	-0.695968
HECW1	-0.657151	3.7203	-4.48306	0.000982566	0.0140761	-0.696686
LOC101927247	0.458119	4.13934	4.48223	0.000983895	0.0140832	-0.698052
PTGIS	0.530216	3.36164	4.48189	0.000984433	0.0140832	-0.698604
CD19	0.48135	2.81292	4.47998	0.000987488	0.014117	-0.701738
LOC101929517	0.534735	2.88709	4.47692	0.000992408	0.0141673	-0.706763
PDE4B	0.656966	6.17123	4.47681	0.00099259	0.0141673	-0.706948
LOC100505710	0.350327	4.60737	4.47651	0.000993077	0.0141673	-0.707445
NLRP13	0.57133	3.76591	4.47477	0.00099589	0.0141975	-0.710305
R3HDM4	0.717944	7.69047	4.47414	0.000996903	0.0142021	-0.711333
CKLF	0.884051	5.22082	4.47361	0.000997759	0.0142044	-0.712201
GUCY2C	-0.280448	2.49773	-4.47166	0.00100093	0.0142264	-0.715406
ZFP36L1	0.656114	4.64482	4.47141	0.00100133	0.0142264	-0.715813
ZNF658	-1.33278	3.54787	-4.47114	0.00100177	0.0142264	-0.716255
TUBB6	2.39755	7.60927	4.4703	0.00100314	0.0142264	-0.717643
TAC3	-1.55553	5.18312	-4.47011	0.00100346	0.0142264	-0.717958
NDP	-1.95283	6.8622	-4.4701	0.00100347	0.0142264	-0.717973
IRX4	-0.468073	3.13203	-4.46679	0.00100888	0.0142932	-0.723414
HES4	0.802655	4.11378	4.46582	0.00101048	0.014306	-0.725012
LOC101929765	0.354173	2.99087	4.46499	0.00101184	0.0143153	-0.726374
ERBB2	-0.546757	3.76994	-4.46358	0.00101417	0.0143346	-0.728693
CXCR4	2.16306	5.94534	4.46331	0.0010146	0.0143346	-0.729126
ALG1	-0.733024	4.1184	-4.46126	0.001018	0.0143727	-0.732506
LOC100506860	0.60115	2.74843	4.45959	0.00102076	0.0144017	-0.735243
LOC100131763	0.469731	3.09199	4.45847	0.00102263	0.0144057	-0.737093
TUSC1	-0.701792	8.63311	-4.45771	0.00102389	0.0144057	-0.738339
PPP1R3B	0.884715	3.8104	4.45745	0.00102432	0.0144057	-0.738768
OXSR1	0.816947	6.99381	4.45742	0.00102438	0.0144057	-0.738823
LOC100127972	0.556745	2.90271	4.45731	0.00102456	0.0144057	-0.739
TRIM68	-1.06008	6.68166	-4.45548	0.00102761	0.0144213	-0.742009
UBXN10	-0.460675	4.34588	-4.45528	0.00102795	0.0144213	-0.742344
MCCC1	-0.426108	6.92206	-4.455	0.00102842	0.0144213	-0.742802
CAPN1	-0.653731	5.72977	-4.45496	0.00102849	0.0144213	-0.742869
DLEU7-AS1	-0.515938	3.00403	-4.45395	0.00103018	0.0144351	-0.744529
SCML4	0.258951	2.71427	4.45282	0.00103206	0.014441	-0.746377
MYOC	-0.64914	3.61738	-4.45248	0.00103264	0.014441	-0.746944
PRKAA2	-0.992389	4.32208	-4.45244	0.00103271	0.014441	-0.747008
DCUN1D3	0.755729	6.18821	4.45129	0.00103464	0.0144581	-0.748898
2022-12-01	0.256199	2.38773	4.44906	0.0010384	0.0145008	-0.752571
CACNG5	-0.32296	3.53055	-4.44773	0.00104065	0.0145224	-0.75476
LOC101928778	-0.580731	4.17574	-4.44534	0.00104472	0.0145612	-0.7587
CELA1	-0.574628	4.36502	-4.44525	0.00104486	0.0145612	-0.758835
PHF21B	-0.857742	4.36636	-4.44064	0.00105274	0.0146571	-0.766431
VWC2	-1.54664	4.7268	-4.44039	0.00105317	0.0146571	-0.766847
ANKRD26P3	0.310969	2.59048	4.4392	0.00105521	0.0146756	-0.768808
STAG1	-0.492802	4.7376	-4.43795	0.00105737	0.0146956	-0.770871
LMAN2L	-0.851799	6.70642	-4.43597	0.00106078	0.0147309	-0.774129
ZNF865	0.461372	4.18129	4.43552	0.00106156	0.0147309	-0.774872
SOX12	-0.721265	5.17641	-4.43523	0.00106207	0.0147309	-0.775352
LOC100507006	0.454061	2.50205	4.4341	0.00106401	0.0147345	-0.777203
DIS3	-0.614103	4.29697	-4.43407	0.00106407	0.0147345	-0.777253
ZNF461	0.508197	2.64623	4.43383	0.00106448	0.0147345	-0.777648
CCDC168	0.269881	2.4435	4.43324	0.00106551	0.0147387	-0.778625
LINC01260	-0.840431	4.5377	-4.43272	0.00106642	0.0147413	-0.779484
EPC1	-0.537238	5.83657	-4.43149	0.00106855	0.0147609	-0.781506
ZNF254	-0.345271	3.35948	-4.42976	0.00107157	0.01478	-0.784353
GSN-AS1	-0.508898	3.50023	-4.42955	0.00107195	0.01478	-0.784712
ZNF717	-0.506535	4.02296	-4.42921	0.00107254	0.01478	-0.785272
OR7E156P	0.717073	3.62433	4.42904	0.00107282	0.01478	-0.785539
VWA7	0.366772	3.24122	4.42815	0.00107438	0.0147818	-0.787007
TPP1	0.4697	6.55945	4.42814	0.00107441	0.0147818	-0.787032
ZNF783	-0.746354	6.45521	-4.42759	0.00107537	0.0147818	-0.787937
ZNF558	-0.604677	6.33564	-4.42732	0.00107584	0.0147818	-0.788377
LOC100505515	0.570396	3.1011	4.42664	0.00107703	0.0147882	-0.789496
KCNAB1	-1.34961	5.0913	-4.42591	0.00107832	0.014796	-0.790706
NEGR1-IT1	0.321762	2.76996	4.42283	0.00108375	0.0148606	-0.795785
CXCL1	4.28413	4.75335	4.42121	0.00108662	0.01489	-0.798455
MMEL1	-0.618514	4.96209	-4.42055	0.00108779	0.014896	-0.799544
SPATA16	-0.456156	3.09445	-4.41936	0.00108991	0.0149094	-0.801515
KRTAP19-3	0.344006	2.52294	4.41918	0.00109022	0.0149094	-0.801803
MMP12	0.365001	2.67417	4.41768	0.0010929	0.0149303	-0.80428
ITGA4	0.41656	2.45261	4.4175	0.00109321	0.0149303	-0.804568
ZKSCAN2	-0.827981	4.984	-4.41575	0.00109634	0.0149491	-0.807456
HLA-C	1.29439	8.87805	4.41563	0.00109656	0.0149491	-0.807662
PTMS	0.422667	3.40336	4.41551	0.00109677	0.0149491	-0.807856
C5orf42	-0.306861	3.19892	-4.41262	0.00110195	0.0149941	-0.812622
LINC01049	-0.619556	3.56607	-4.41254	0.00110211	0.0149941	-0.812767
BCL2A1	3.64564	4.12807	4.41245	0.00110227	0.0149941	-0.812913
CTSL	1.73603	9.66626	4.40788	0.00111053	0.0150964	-0.820457
OTULIN	0.371629	4.08788	4.4051	0.00111558	0.0151439	-0.825046
E2F6	-0.738795	5.69716	-4.40499	0.00111579	0.0151439	-0.825231
COL8A2	0.518248	3.51774	4.40438	0.0011169	0.0151439	-0.826238
C11orf96	1.64791	10.7894	4.40324	0.00111897	0.0151439	-0.828108
IKBIP	0.582438	2.74629	4.40315	0.00111914	0.0151439	-0.828267
ASB2	-0.486236	3.55858	-4.40262	0.0011201	0.0151439	-0.829131
SAT1	1.83658	10.1633	4.40243	0.00112046	0.0151439	-0.829453
SELM	0.806298	6.43208	4.40236	0.00112059	0.0151439	-0.829573
MUC7	0.298336	2.45986	4.40205	0.00112114	0.0151439	-0.830073
OSER1-AS1	-0.69167	4.85896	-4.40191	0.00112141	0.0151439	-0.830312
PPM1K	-1.16671	6.04991	-4.40075	0.00112354	0.0151627	-0.832233
TOE1	-0.45783	5.68438	-4.39634	0.00113167	0.0152622	-0.839514
F13B	0.27227	2.23793	4.3948	0.00113452	0.0152904	-0.842056
ASL	1.13582	5.34666	4.39397	0.00113606	0.0152904	-0.84343
TNPO3	-0.548781	6.23139	-4.39322	0.00113745	0.0152904	-0.844668
RPL31	0.60236	8.595	4.39276	0.00113832	0.0152904	-0.845435
MLANA	0.321707	2.5677	4.39263	0.00113855	0.0152904	-0.845646
IL1RN	0.756035	3.59831	4.39224	0.00113927	0.0152904	-0.846282
CCL8	2.44916	3.98708	4.39186	0.00113998	0.0152904	-0.846911
ZNF587B	-0.901543	3.9509	-4.39176	0.00114017	0.0152904	-0.847078
MCOLN3	0.31418	2.87122	4.3916	0.00114047	0.0152904	-0.847347
SH3BP5L	-0.98677	5.18691	-4.3903	0.0011429	0.0153121	-0.849498
PROK2	2.58052	4.01039	4.38942	0.00114455	0.0153121	-0.850958
PRRX2-AS1	-0.773333	4.14867	-4.38924	0.00114488	0.0153121	-0.85125
ZNF746	-0.598053	4.4556	-4.38913	0.00114508	0.0153121	-0.851426
ERCC2	-0.394436	5.22339	-4.3883	0.00114664	0.015323	-0.852801
SERPINB9	1.41098	5.79704	4.3877	0.00114777	0.0153272	-0.853793
SETDB2	-0.381623	3.92161	-4.38733	0.00114846	0.0153272	-0.8544
CABLES2	-1.05581	6.17516	-4.38547	0.00115197	0.0153641	-0.857486
FLJ32955	-0.278188	2.55957	-4.38486	0.00115311	0.0153693	-0.858488
NABP1	1.36395	5.10015	4.38447	0.00115386	0.0153693	-0.859145
TSPAN9	-0.359705	5.05562	-4.38361	0.00115547	0.0153808	-0.860554
LOC100131043	-1.46293	4.56191	-4.38288	0.00115686	0.0153892	-0.861766
PLEKHM3	-0.946968	5.95216	-4.38054	0.0011613	0.0154356	-0.865637
ZNF345	-0.614545	3.88327	-4.38021	0.00116192	0.0154356	-0.866176
RELN	-1.77682	7.60399	-4.37938	0.00116351	0.0154356	-0.867558
RIC8B	-0.759506	5.34617	-4.37935	0.00116357	0.0154356	-0.867613
CXorf56	-0.799639	4.07202	-4.37906	0.00116411	0.0154356	-0.868083
GSTM4	-0.650325	3.78692	-4.37292	0.00117587	0.0155815	-0.878242
FAM3B	0.38451	2.64444	4.37215	0.00117736	0.015591	-0.879515
OTUB2	0.314314	3.70337	4.37043	0.00118069	0.0156251	-0.882374
CWC22	-0.495889	6.578	-4.3699	0.00118172	0.0156286	-0.883253
SARS2	-0.623709	4.3427	-4.36927	0.00118294	0.0156311	-0.884296
GRIK1-AS2	-0.45547	3.28361	-4.36901	0.00118344	0.0156311	-0.884721
PBDC1	0.580369	5.11387	4.3685	0.00118442	0.0156341	-0.885564
RABGGTA	-0.419118	5.78757	-4.36704	0.00118727	0.0156615	-0.887986
HECW2	-0.986541	5.67178	-4.3657	0.00118987	0.0156814	-0.890202
FASTKD3	-0.873102	6.34572	-4.36548	0.0011903	0.0156814	-0.890568
GRIN2C	-0.702065	4.19803	-4.36443	0.00119235	0.015691	-0.892306
PAX5	-0.305655	3.79607	-4.36432	0.00119256	0.015691	-0.892486
CCNJL	0.523958	3.65267	4.3638	0.00119359	0.0156944	-0.893354
ABCC12	-0.382115	2.71802	-4.36286	0.00119543	0.0157085	-0.894907
RPAP3	0.903458	4.86661	4.36112	0.00119884	0.0157349	-0.897789
DCSTAMP	1.15499	3.47353	4.36069	0.00119969	0.0157349	-0.898507
BBS10	-1.18242	6.26445	-4.36066	0.00119974	0.0157349	-0.898549
NHLRC2	-0.472175	3.83027	-4.35971	0.00120161	0.0157493	-0.900123
MBD3L2	0.527239	2.95845	4.35915	0.00120271	0.0157537	-0.901047
C14orf93	-0.425281	3.72729	-4.35579	0.00120938	0.0158308	-0.906631
SCARF1	0.620764	3.75783	4.35355	0.00121381	0.0158653	-0.910331
FUT10	-0.384205	4.18536	-4.35272	0.00121548	0.0158653	-0.911719
LOC101928989	-0.306718	3.12316	-4.35253	0.00121586	0.0158653	-0.912033
MARVELD3	-0.344811	3.27796	-4.3525	0.00121592	0.0158653	-0.912082
ZNF48	-0.691022	6.78266	-4.35233	0.00121625	0.0158653	-0.912357
SLC25A5-AS1	-0.571541	3.88465	-4.35213	0.00121665	0.0158653	-0.912693
FAM109B	-0.396455	4.35663	-4.3506	0.0012197	0.0158949	-0.915221
SAMD10	0.382064	4.43207	4.34903	0.00122286	0.0159259	-0.917834
CATSPERG	0.424246	3.06594	4.3461	0.00122875	0.0159925	-0.92269
RPAIN	-0.414263	4.14111	-4.34499	0.00123098	0.0160114	-0.924524
C1GALT1C1	-0.726299	5.02588	-4.34379	0.00123342	0.0160285	-0.926526
TLN2	-0.720366	5.68656	-4.34357	0.00123386	0.0160285	-0.926884
SSTR5-AS1	0.448027	3.27037	4.34304	0.00123495	0.0160324	-0.927773
RIBC1	0.414674	3.61231	4.34167	0.00123772	0.0160565	-0.930043
CRYGA	-0.344592	3.06333	-4.34135	0.00123837	0.0160565	-0.930568
CALHM3	-0.399459	3.21225	-4.33949	0.00124215	0.016093	-0.933649
ABCC5	-0.72166	6.18291	-4.3392	0.00124276	0.016093	-0.934142
LOC100505564	-0.314048	2.52614	-4.33703	0.00124719	0.0161402	-0.937738
GPR161	-0.542749	4.62353	-4.33577	0.00124978	0.0161569	-0.939839
RPL39	0.681191	12.5896	4.33563	0.00125006	0.0161569	-0.940059
CRELD1	-1.20589	5.69046	-4.33521	0.00125093	0.0161579	-0.940763
C4orf29	-0.684666	5.54969	-4.33468	0.00125201	0.0161618	-0.941639
LCN12	-1.02343	4.03865	-4.33219	0.00125715	0.0162003	-0.945777
LOC100289094	-0.476231	2.88125	-4.33215	0.00125723	0.0162003	-0.945838
NUBP1	0.606525	5.74353	4.33177	0.00125801	0.0162003	-0.946469
TVP23C	0.436555	5.42925	4.33149	0.00125859	0.0162003	-0.94693
LRRC37A4P	0.642208	4.73767	4.33084	0.00125995	0.0162003	-0.948023
ZNF10	-0.628976	3.72483	-4.33034	0.00126097	0.0162003	-0.948838
ZZEF1	0.460763	5.04471	4.32989	0.0012619	0.0162003	-0.949589
CTCFL	0.386446	2.34106	4.32966	0.00126238	0.0162003	-0.949974
LOC102723757	-0.379886	2.71471	-4.32963	0.00126245	0.0162003	-0.950028
XRRA1	-0.371559	3.37563	-4.32941	0.00126291	0.0162003	-0.950392
PAGE5	0.317129	3.69707	4.32799	0.00126586	0.0162245	-0.952752
FGD3	0.975329	3.8486	4.32742	0.00126704	0.0162245	-0.953692
LCNL1	-0.689426	4.48383	-4.32736	0.00126717	0.0162245	-0.953795
LILRB1	0.72008	4.43358	4.32366	0.00127491	0.0163135	-0.95995
WNT8B	-0.295136	3.54324	-4.32299	0.00127632	0.0163151	-0.961062
GPATCH3	-0.925949	5.28403	-4.32283	0.00127663	0.0163151	-0.961314
PHPT1	0.548996	6.6126	4.3219	0.00127859	0.01633	-0.962864
CSNK1D	0.550822	5.84946	4.32125	0.00127997	0.0163373	-0.963947
AIM2	-0.961129	4.02641	-4.31848	0.00128581	0.0164017	-0.968548
FAM154A	-0.553869	4.13222	-4.31636	0.0012903	0.0164487	-0.972069
C10orf99	0.294315	2.63498	4.31328	0.00129685	0.0165068	-0.977188
PKD2L1	-0.408128	5.03837	-4.31313	0.00129718	0.0165068	-0.977445
MSRB3	0.307936	4.8233	4.31301	0.00129743	0.0165068	-0.977636
FBXO21	-0.825606	7.08716	-4.31271	0.00129808	0.0165068	-0.978144
C19orf73	-0.46697	3.34765	-4.31117	0.00130138	0.0165323	-0.980711
SNHG22	-0.679425	3.40436	-4.31102	0.0013017	0.0165323	-0.980955
ELL2	1.1695	6.44249	4.30829	0.00130756	0.0165964	-0.985491
LGALS1	1.24761	8.11086	4.30745	0.00130936	0.016609	-0.986885
RAB8B	0.760145	5.86114	4.30684	0.00131068	0.0166155	-0.987901
CYB561	-1.13358	5.64571	-4.30578	0.00131297	0.0166257	-0.989662
GNL3	-0.448351	3.38345	-4.30572	0.00131311	0.0166257	-0.989773
VHL	0.332271	2.83889	4.30447	0.00131582	0.0166497	-0.991853
ACADVL	0.906498	8.54248	4.30359	0.00131772	0.0166634	-0.993309
COX14	0.579384	6.38918	4.30314	0.00131869	0.016664	-0.994057
ZNF436	-1.30929	6.30079	-4.30282	0.00131939	0.016664	-0.994592
CLDND2	-0.648485	3.38802	-4.30226	0.00132061	0.0166644	-0.995528
UCA1	0.476955	3.71524	4.30206	0.00132104	0.0166644	-0.995858
ARL5B	0.668387	5.51408	4.30051	0.00132441	0.0166966	-0.998431
GBF1	-0.761064	3.63191	-4.29926	0.00132715	0.0167185	-1.00051
FBXL18	-0.512114	4.85597	-4.29897	0.00132779	0.0167185	-1.001
MAD2L1	-1.07425	4.02085	-4.29843	0.00132898	0.0167232	-1.00191
MSR1	0.879696	3.32605	4.29636	0.00133352	0.0167701	-1.00535
ACVR2B-AS1	-0.418605	3.58593	-4.29586	0.00133461	0.0167735	-1.00618
ZBTB16	-0.888418	8.33953	-4.29509	0.0013363	0.0167844	-1.00745
ELK3	0.942276	5.00526	4.29453	0.00133755	0.0167898	-1.0084
CALML4	-0.380576	3.319	-4.29343	0.00133997	0.0168069	-1.01023
ALOX15	0.376437	3.3107	4.29317	0.00134055	0.0168069	-1.01066
VMP1	4.1824	5.77214	4.2902	0.00134712	0.0168741	-1.0156
MAST3	-1.7344	7.96685	-4.28986	0.00134788	0.0168741	-1.01617
CDC42-IT1	-0.580905	3.54396	-4.28963	0.00134838	0.0168741	-1.01654
WDR16	-1.09156	3.77875	-4.28687	0.00135453	0.0169363	-1.02114
ACVR2B	-0.633453	5.07455	-4.28664	0.00135505	0.0169363	-1.02153
LINC00342	-0.601589	4.39581	-4.2862	0.00135605	0.0169363	-1.02227
GCC1	-1.09473	5.78152	-4.28592	0.00135666	0.0169363	-1.02273
MAP3K7CL	0.727307	2.62948	4.28432	0.00136024	0.0169708	-1.02539
SLC2A1	0.8165	6.01056	4.28344	0.00136224	0.0169852	-1.02687
CLEC11A	-0.359194	5.2555	-4.2827	0.00136389	0.0169955	-1.0281
LOC101929224	-0.498603	3.17969	-4.28133	0.00136697	0.017022	-1.03037
MFNG	0.418655	3.63344	4.28087	0.00136801	0.017022	-1.03114
SLITRK6	0.348655	2.5044	4.28003	0.00136991	0.017022	-1.03254
PRDM10	-0.436548	4.70445	-4.27992	0.00137017	0.017022	-1.03273
NR1H2	0.462235	5.33315	4.27988	0.00137026	0.017022	-1.0328
RPL23A	0.791402	11.304	4.27955	0.001371	0.017022	-1.03335
DEF6	0.416788	3.37834	4.27829	0.00137385	0.017047	-1.03544
PDGFD	-0.648174	3.64334	-4.27552	0.00138015	0.0171148	-1.04006
NDUFA1	0.464891	10.3035	4.27466	0.00138211	0.0171228	-1.0415
ADAMTSL2	-0.607098	4.01888	-4.27451	0.00138246	0.0171228	-1.04175
HYAL2	0.886882	5.99067	4.27389	0.00138387	0.0171299	-1.04278
TAS2R45	0.26233	2.11559	4.27129	0.00138983	0.0171833	-1.04712
TIMM10B	0.398652	6.99713	4.27119	0.00139006	0.0171833	-1.04729
KIR2DS4	0.317055	3.4687	4.27091	0.0013907	0.0171833	-1.04776
TDRD1	0.396913	2.66801	4.27039	0.00139188	0.0171876	-1.04862
ZNF157	-0.347882	2.37719	-4.26917	0.00139469	0.0172048	-1.05065
ELL	0.437836	3.64284	4.26906	0.00139496	0.0172048	-1.05084
LOC402160	0.502668	3.39626	4.26532	0.00140359	0.0172951	-1.05707
CRISP2	0.30854	2.35488	4.26516	0.00140397	0.0172951	-1.05735
KCNQ1-AS1	0.561717	2.63592	4.26282	0.00140942	0.0173517	-1.06125
GSG1L	0.786247	4.90106	4.26242	0.00141034	0.0173527	-1.06192
DCP1A	-0.51739	5.87107	-4.25895	0.00141844	0.0174419	-1.0677
TMEM221	-0.493492	4.19354	-4.25704	0.00142295	0.0174868	-1.0709
LINC00877	0.280735	3.73919	4.25483	0.00142814	0.0175401	-1.07458
BCAP31	0.53779	9.20325	4.25251	0.00143363	0.0175711	-1.07845
HES5	-0.765412	4.21234	-4.25236	0.001434	0.0175711	-1.07872
MCEMP1	2.62747	5.02473	4.25202	0.00143481	0.0175711	-1.07928
LOC286272	-0.718534	3.09164	-4.25186	0.00143518	0.0175711	-1.07955
SLC16A10	1.19725	3.22027	4.25167	0.00143563	0.0175711	-1.07986
RBM26	-0.359177	4.92882	-4.25159	0.00143581	0.0175711	-1.07999
STX18-AS1	-0.63994	3.16501	-4.25121	0.00143672	0.0175718	-1.08063
NDUFB2-AS1	-0.619893	4.93216	-4.25028	0.00143892	0.0175881	-1.08218
EFNA4	0.676521	3.22472	4.2486	0.00144294	0.0176221	-1.08499
TMEM212	-0.895276	4.5094	-4.24834	0.00144356	0.0176221	-1.08543
FAU	0.984572	11.2198	4.24804	0.00144428	0.0176221	-1.08593
PUM2	-0.537272	6.66912	-4.24406	0.00145383	0.0177182	-1.09258
SH3GL1P1	0.267754	2.16851	4.24403	0.00145388	0.0177182	-1.09262
TRIM13	-0.588303	5.46326	-4.24074	0.00146183	0.0178045	-1.09813
LOC284080	-0.38216	3.2419	-4.2395	0.00146482	0.0178303	-1.10019
NR3C2	-1.89558	7.16687	-4.23898	0.0014661	0.0178352	-1.10107
NXPE4	-0.352973	3.24072	-4.2386	0.00146703	0.0178354	-1.10171
ZNF138	-0.798108	4.05867	-4.23825	0.00146786	0.0178354	-1.10228
RAI1	-0.584931	5.86798	-4.23743	0.00146986	0.0178461	-1.10365
NOL9	-0.536272	5.63743	-4.23718	0.00147048	0.0178461	-1.10408
LOC101928002	0.385283	2.28023	4.23537	0.00147488	0.0178731	-1.10709
VPS11	-0.589812	7.25852	-4.23521	0.00147528	0.0178731	-1.10737
TAGLN2	1.18175	5.82175	4.23519	0.00147532	0.0178731	-1.1074
RHOC	0.792923	4.95124	4.23478	0.00147633	0.0178747	-1.10809
RRAS	1.00183	4.5847	4.23411	0.00147797	0.0178841	-1.10921
MS4A8	0.390733	4.23629	4.23221	0.00148262	0.0179297	-1.11238
MIRLET7BHG	-0.793631	4.45227	-4.2309	0.00148584	0.017957	-1.11457
CACNA1H	-0.363713	4.4755	-4.23058	0.00148663	0.017957	-1.11511
ITPR3	0.391358	4.06517	4.22865	0.0014914	0.018004	-1.11834
GPR39	-0.379273	3.18208	-4.22736	0.00149459	0.0180251	-1.1205
CCPG1	-0.641133	3.9189	-4.22723	0.0014949	0.0180251	-1.12071
PTGER4P2-CDK2AP2P2	-0.599129	3.82557	-4.22564	0.00149886	0.0180621	-1.12338
GIT2	0.245058	4.11746	4.22515	0.00150006	0.018066	-1.12419
SRY	0.331845	2.70845	4.22222	0.00150737	0.0181433	-1.12909
OR2H2	0.294991	2.98181	4.2207	0.00151118	0.0181765	-1.13165
LOC100288238	0.445772	2.48185	4.21997	0.001513	0.0181765	-1.13286
ZMYM3	-0.660748	6.23152	-4.21976	0.00151353	0.0181765	-1.13321
MRPL23	0.701952	3.95481	4.21961	0.00151392	0.0181765	-1.13347
C9orf69	-1.08971	5.56262	-4.21923	0.00151488	0.0181765	-1.13411
CYSTM1	1.22095	8.31202	4.21888	0.00151574	0.0181765	-1.13469
HOXD-AS2	-0.317584	3.47548	-4.21821	0.00151743	0.0181765	-1.13581
EFHC2	-0.859634	3.49544	-4.21819	0.00151747	0.0181765	-1.13583
ZNF443	-0.298795	3.54933	-4.21794	0.00151811	0.0181765	-1.13626
TMC4	-0.413094	3.4841	-4.21663	0.00152142	0.0182055	-1.13846
MYH9	0.897868	5.92759	4.21415	0.00152767	0.0182624	-1.1426
ZNF275	-0.762066	7.26534	-4.21404	0.00152796	0.0182624	-1.14279
SPG7	-0.506932	2.91387	-4.21274	0.00153126	0.0182912	-1.14497
LOC101927877	0.590047	2.99582	4.21182	0.00153359	0.0183003	-1.1465
ITGBL1	0.640268	4.01417	4.21174	0.00153381	0.0183003	-1.14665
NANP	-1.60611	5.8222	-4.21109	0.00153544	0.0183091	-1.14772
MBD3L1	-0.419188	2.75209	-4.21059	0.00153672	0.0183137	-1.14856
IDH1-AS1	-0.861092	4.34936	-4.20984	0.00153864	0.0183259	-1.14982
RAB36	-0.543696	5.87123	-4.20856	0.00154192	0.0183543	-1.15197
SLC30A3	-1.3679	6.58195	-4.20773	0.00154404	0.0183646	-1.15336
ITGAM	2.00689	6.24025	4.20752	0.00154458	0.0183646	-1.15371
LOC729683	-0.292308	5.06669	-4.20643	0.00154738	0.0183873	-1.15554
CELF6	-1.30107	5.67123	-4.20604	0.00154839	0.0183885	-1.15619
SIGLEC5	0.609832	3.49481	4.20443	0.00155251	0.0184193	-1.15888
GPHA2	-0.322944	3.47491	-4.20415	0.00155323	0.0184193	-1.15935
TNIP3	0.245105	2.30996	4.20398	0.00155367	0.0184193	-1.15963
MGC12916	0.376252	3.03159	4.20325	0.00155556	0.0184222	-1.16086
LOC100506207	0.265326	2.69448	4.20319	0.00155572	0.0184222	-1.16096
RDM1	-0.473314	3.83381	-4.20153	0.00156001	0.0184624	-1.16374
CD69	2.45391	4.93832	4.20109	0.00156115	0.0184652	-1.16448
NEGR1	-1.55014	4.54604	-4.19874	0.00156725	0.0185267	-1.16842
SORCS2	-1.49506	7.32302	-4.19733	0.00157092	0.0185594	-1.17078
LOC285423	0.31732	2.36457	4.19574	0.00157508	0.0185977	-1.17344
OR1I1	-0.35066	5.1859	-4.19523	0.00157643	0.018603	-1.17431
MAN1C1	-1.51982	6.42404	-4.19363	0.00158063	0.0186418	-1.17699
GPR32	0.445124	3.29602	4.19317	0.00158182	0.0186451	-1.17775
CCL20	5.0251	5.82638	4.19235	0.00158399	0.0186596	-1.17914
LOC100506014	-0.726352	3.64077	-4.19167	0.00158578	0.0186596	-1.18028
DIABLO	0.836062	7.67853	4.19167	0.00158579	0.0186596	-1.18028
PIK3IP1	-0.498366	5.50646	-4.18471	0.00160423	0.0188658	-1.19195
ALKBH1	-0.731964	4.42999	-4.18401	0.00160609	0.0188768	-1.19312
MAGOH2	-0.349071	3.4901	-4.18305	0.00160866	0.0188962	-1.19473
NBEAL2	0.678776	3.90523	4.18165	0.00161241	0.0189294	-1.19708
ADRB3	-0.304439	3.9011	-4.18098	0.00161421	0.0189397	-1.19821
DHX58	-0.586729	4.94436	-4.17985	0.00161724	0.0189644	-1.2001
MNX1	-0.598623	4.09845	-4.17867	0.00162042	0.0189908	-1.20209
IGLL5	0.370966	3.46405	4.17812	0.00162191	0.0189974	-1.20301
APCS	0.449612	3.09209	4.17554	0.00162887	0.0190548	-1.20734
PCNX	-0.381208	4.60694	-4.17536	0.00162937	0.0190548	-1.20765
SULT1B1	0.437608	3.60558	4.17527	0.0016296	0.0190548	-1.20778
KIF9	0.409182	5.82169	4.17365	0.001634	0.0190953	-1.21051
PCDHB5	-1.25752	6.4312	-4.17111	0.00164093	0.0191549	-1.21477
RHOXF1	-0.904876	4.10283	-4.1711	0.00164096	0.0191549	-1.2148
RPS19	1.01676	9.35409	4.16991	0.00164423	0.0191729	-1.2168
TBR1	-0.808053	3.15323	-4.16949	0.00164536	0.0191729	-1.2175
LINC00312	0.418371	3.38754	4.16916	0.00164628	0.0191729	-1.21806
PRSS8	0.319032	2.75298	4.16912	0.00164636	0.0191729	-1.21811
FAM91A1	0.272815	6.80763	4.16882	0.00164719	0.0191729	-1.21862
WDR52	-0.391209	3.58004	-4.16747	0.00165091	0.0191776	-1.2209
BHMT2	0.373666	3.03692	4.16718	0.0016517	0.0191776	-1.22137
ATPAF2	-0.510578	4.34409	-4.16705	0.00165205	0.0191776	-1.22159
C16orf3	0.408198	2.90432	4.16681	0.00165271	0.0191776	-1.222
CCDC112	-0.764765	4.85901	-4.16667	0.00165311	0.0191776	-1.22224
MOGAT1	0.693183	4.01488	4.16663	0.00165321	0.0191776	-1.2223
DDIT3	1.26555	7.53543	4.1653	0.00165689	0.0192056	-1.22454
PDZD4	-1.36967	5.72295	-4.16508	0.0016575	0.0192056	-1.22491
STEAP4	-0.513335	3.31418	-4.16442	0.00165931	0.0192158	-1.22602
TAS2R1	0.397496	3.66776	4.16259	0.00166438	0.0192636	-1.2291
RIN2	-0.779272	6.60642	-4.16175	0.00166669	0.0192708	-1.23049
LPA	-0.352093	2.44028	-4.16168	0.00166689	0.0192708	-1.23061
HIST1H3G	0.704318	3.90223	4.16044	0.00167034	0.0192994	-1.2327
MIEN1	0.551584	8.45705	4.16012	0.00167124	0.0192994	-1.23324
GJA4	0.961065	4.93045	4.15971	0.00167238	0.0193016	-1.23393
C17orf67	-0.888442	4.07964	-4.15892	0.00167457	0.019316	-1.23525
KRTAP2-1	0.275917	2.53505	4.15755	0.00167841	0.0193494	-1.23756
RCOR2	-0.508337	5.58603	-4.1554	0.00168444	0.019408	-1.24118
NOC3L	0.573456	7.02147	4.1542	0.0016878	0.0194358	-1.24319
PPP2CB	0.287625	7.28254	4.15326	0.00169046	0.0194555	-1.24478
SLC30A7	-0.60628	4.91586	-4.1528	0.00169175	0.0194595	-1.24555
SUV420H1	-0.644898	6.90848	-4.15172	0.00169478	0.0194726	-1.24736
RXRB	-0.427708	4.42972	-4.15172	0.00169479	0.0194726	-1.24736
BBS9	-0.480221	4.28318	-4.15065	0.00169783	0.0194786	-1.24917
LINC01111	0.488487	3.32818	4.15017	0.00169919	0.0194786	-1.24998
LOC100506405	0.323319	2.55764	4.1497	0.0017005	0.0194786	-1.25075
MPP1	1.34955	7.39176	4.14955	0.00170094	0.0194786	-1.25102
KYNU	0.956986	3.58926	4.14955	0.00170095	0.0194786	-1.25102
ZFAND3	0.449516	5.61575	4.14952	0.00170102	0.0194786	-1.25106
LINC01281	0.311245	3.96162	4.14913	0.00170212	0.0194802	-1.25171
LOC344887	0.364257	2.52124	4.1479	0.00170563	0.019494	-1.25379
PIK3R1	-1.23085	8.84965	-4.14784	0.00170579	0.019494	-1.25389
RRAGC	0.414511	6.66395	4.14755	0.00170663	0.019494	-1.25438
MCHR2-AS1	0.301701	2.30827	4.14736	0.00170715	0.019494	-1.25469
KIAA0226L	1.97022	6.40343	4.14703	0.00170808	0.019494	-1.25524
NEU3	-0.287563	4.07784	-4.14593	0.00171124	0.0195107	-1.2571
UNC13B	-0.344327	3.27742	-4.14585	0.00171145	0.0195107	-1.25723
PRO1483	-0.365757	2.70664	-4.1448	0.00171445	0.0195301	-1.259
PRC1	-1.85894	5.34682	-4.14426	0.001716	0.0195301	-1.25991
RHOV	-0.489838	3.80292	-4.14426	0.00171601	0.0195301	-1.25991
NOP10	0.931564	6.69489	4.14385	0.00171716	0.0195324	-1.26059
ETS1	1.52022	5.7372	4.14278	0.00172025	0.0195567	-1.2624
LINC00690	0.310355	2.34284	4.14208	0.00172224	0.0195684	-1.26357
PNPLA1	0.321552	2.88554	4.14162	0.00172358	0.0195728	-1.26435
ORMDL2	1.33012	5.4444	4.1411	0.00172508	0.0195737	-1.26523
ISOC2	-0.501693	5.13372	-4.14077	0.00172601	0.0195737	-1.26577
HSPB1	1.58613	8.37664	4.14056	0.00172663	0.0195737	-1.26614
GRPEL1	1.31299	7.36513	4.13938	0.00173004	0.0195737	-1.26813
ZNF429	0.337724	3.45661	4.13936	0.00173007	0.0195737	-1.26815
ITGA7	-0.54566	5.20997	-4.13936	0.00173009	0.0195737	-1.26815
C1orf194	0.488228	3.96266	4.13927	0.00173035	0.0195737	-1.26831
LOC101929109	-0.600605	3.85921	-4.13642	0.0017386	0.0196531	-1.27311
TRIM8	-0.379764	5.53471	-4.13597	0.0017399	0.0196531	-1.27386
AJAP1	-0.579341	4.09895	-4.13585	0.00174025	0.0196531	-1.27406
TXNDC2	-0.409833	3.30425	-4.13428	0.00174481	0.0196937	-1.2767
C9orf131	0.443563	3.84946	4.13172	0.00175229	0.0197506	-1.28102
CIART	-1.27324	5.29121	-4.13168	0.00175241	0.0197506	-1.28109
PIP4K2B	-0.691055	5.2304	-4.13156	0.00175274	0.0197506	-1.28128
SYN3	-0.867044	3.73576	-4.12922	0.00175961	0.0198171	-1.28522
AMDHD1	-0.437909	2.95536	-4.12825	0.00176246	0.0198383	-1.28685
PTPN12	0.769841	4.81984	4.12658	0.00176738	0.0198828	-1.28967
SACS-AS1	0.276021	2.35168	4.12499	0.00177208	0.0199247	-1.29234
ZNF224	-0.807933	4.49899	-4.12441	0.00177381	0.0199332	-1.29333
ZNF30	-0.936478	5.71577	-4.1234	0.00177679	0.0199557	-1.29502
CENPM	0.418475	3.66016	4.12264	0.00177905	0.0199701	-1.2963
GRIP2	-0.70735	5.86331	-4.12214	0.00178054	0.0199701	-1.29715
RASSF8	0.540299	4.41656	4.12199	0.00178099	0.0199701	-1.29741
WDR63	-0.311753	3.02795	-4.12014	0.00178649	0.0200208	-1.30051
GPR150	-0.363034	3.51921	-4.11833	0.00179191	0.0200706	-1.30357
BTBD18	-0.743755	3.49445	-4.11785	0.00179336	0.0200759	-1.30438
CXCL17	0.373304	3.52335	4.11646	0.00179752	0.0201115	-1.30672
C6orf106	0.505969	5.85383	4.11531	0.00180097	0.0201345	-1.30865
KIR2DS5	0.607804	4.35965	4.11512	0.00180155	0.0201345	-1.30898
RPP38	-0.707362	5.16515	-4.11322	0.00180729	0.0201863	-1.31219
C15orf32	-0.252099	2.37151	-4.11293	0.00180816	0.0201863	-1.31267
TMCO6	-0.540439	4.68466	-4.11218	0.00181042	0.0201928	-1.31393
HEBP2	1.01009	5.48188	4.11178	0.00181164	0.0201928	-1.31461
AGPAT2	0.447041	4.62414	4.11176	0.0018117	0.0201928	-1.31464
ETV7	-0.282218	3.08862	-4.10913	0.00181969	0.0202638	-1.31908
CALCRL	0.586403	3.30975	4.10901	0.00182004	0.0202638	-1.31928
RRAS2	1.23447	5.03008	4.10825	0.00182238	0.0202788	-1.32057
SERPINB13	0.243305	2.55205	4.10763	0.00182425	0.0202886	-1.32161
FAM66D	0.47372	3.10106	4.10697	0.00182626	0.0202974	-1.32272
SMYD5	-0.602101	4.80498	-4.10672	0.00182702	0.0202974	-1.32314
LINC01141	0.392681	3.40743	4.10606	0.00182906	0.020309	-1.32426
MAPK8	-0.591441	5.20297	-4.10549	0.00183081	0.0203174	-1.32522
ZSCAN9	0.587218	3.86202	4.10477	0.001833	0.0203307	-1.32643
BTF3	0.540995	8.53566	4.10375	0.00183613	0.020348	-1.32815
RABGAP1	-0.585549	7.98699	-4.10362	0.00183654	0.020348	-1.32838
METTL25	-0.752197	6.00047	-4.10198	0.00184157	0.0203926	-1.33113
PLAU	0.897985	4.07631	4.10154	0.00184293	0.0203966	-1.33188
KRT6A	0.311539	2.19001	4.10061	0.0018458	0.0204175	-1.33345
SLC39A11	-1.20292	6.60294	-4.10027	0.00184685	0.0204181	-1.33402
CCDC144A	0.324013	2.47891	4.09939	0.00184958	0.0204371	-1.33551
TOMM22	0.625542	5.80747	4.09663	0.00185815	0.0205054	-1.34017
SOS1	-0.489268	4.67586	-4.09649	0.00185857	0.0205054	-1.3404
DYRK3	0.500388	4.07934	4.09643	0.00185876	0.0205054	-1.3405
DNMT3B	-0.592027	4.31393	-4.09591	0.00186037	0.020506	-1.34138
LINC00298	-0.338177	2.49255	-4.09574	0.0018609	0.020506	-1.34166
LOC731424	0.262769	2.9988	4.09512	0.00186285	0.020506	-1.34272
PCDHAC2	0.374282	3.23239	4.09477	0.00186393	0.020506	-1.3433
LINC00460	-0.442827	3.19558	-4.09475	0.001864	0.020506	-1.34334
AXIN2	-0.453951	4.39716	-4.09439	0.00186513	0.020506	-1.34395
ERVH-4	-0.364685	3.14455	-4.09413	0.00186594	0.020506	-1.34439
SLITRK1	-1.9637	5.10505	-4.09384	0.00186682	0.020506	-1.34487
NR1D2	-1.30013	7.77189	-4.09134	0.00187465	0.0205809	-1.34908
ZNF85	-0.427013	3.76229	-4.08935	0.00188093	0.0206352	-1.35246
KLF5	-0.762058	3.20197	-4.08903	0.00188192	0.0206352	-1.35299
LOC101927616	0.283852	2.17559	4.08852	0.00188354	0.0206352	-1.35386
ARNTL2	0.956117	3.94919	4.08849	0.00188362	0.0206352	-1.3539
CSMD2-AS1	-0.343656	4.64845	-4.08572	0.00189237	0.020715	-1.35857
FAM90A1	-0.466837	3.71126	-4.08555	0.00189293	0.020715	-1.35887
PTPRE	-0.438886	4.83698	-4.08429	0.00189693	0.0207359	-1.361
PDX1	-0.293239	3.08081	-4.0841	0.00189752	0.0207359	-1.36131
HEATR5B /// HEATR5B	-0.527636	4.89961	-4.08392	0.0018981	0.0207359	-1.36162
GPR97	1.12816	3.49394	4.08367	0.00189889	0.0207359	-1.36204
CYP27B1	-0.381527	3.13435	-4.08265	0.00190215	0.0207429	-1.36377
TMEM31	-0.774864	3.26847	-4.08257	0.0019024	0.0207429	-1.3639
PRKACA	1.24709	4.88493	4.08252	0.00190257	0.0207429	-1.36399
CYP3A7-CYP3AP1	0.305445	2.64665	4.0817	0.00190518	0.0207581	-1.36537
ZCCHC8	-0.592511	5.5559	-4.08145	0.00190598	0.0207581	-1.3658
C20orf173	0.332945	2.74853	4.0788	0.00191446	0.0208393	-1.37027
MUC17	-0.328088	3.66439	-4.07799	0.00191707	0.0208505	-1.37165
SCGB3A2	-0.465278	3.27245	-4.07785	0.00191752	0.0208505	-1.37188
GUCY1B2	-0.308197	3.08483	-4.07741	0.00191892	0.0208547	-1.37262
BATF2	-0.609431	4.13751	-4.07578	0.00192418	0.0209007	-1.37538
NATD1	-0.589996	4.83035	-4.07518	0.00192612	0.0209107	-1.37639
LRRC55	-0.935112	3.50568	-4.07445	0.00192846	0.020925	-1.37762
LOC100506929	0.265543	2.97509	4.0738	0.00193058	0.0209277	-1.37872
NLGN3	-0.843567	4.77811	-4.07374	0.00193075	0.0209277	-1.37881
DFFB	-1.23875	5.33847	-4.0722	0.00193575	0.0209708	-1.38142
ZBTB46	-0.633569	4.7718	-4.07132	0.00193861	0.0209907	-1.38291
C15orf56	-0.276127	2.92451	-4.07028	0.00194201	0.0210164	-1.38468
IKZF4	-0.488269	4.74893	-4.06989	0.00194328	0.021019	-1.38534
C2orf27A	-0.667166	4.46207	-4.06913	0.00194576	0.0210347	-1.38662
SQRDL	2.01503	6.23802	4.06858	0.00194753	0.0210427	-1.38753
ZNF529	-0.827899	6.41655	-4.06823	0.0019487	0.0210443	-1.38814
ZNF662	-0.924307	5.09865	-4.06775	0.00195026	0.0210468	-1.38895
TAS2R50	0.378063	2.41494	4.06753	0.00195099	0.0210468	-1.38932
MEPE	-1.1725	4.76129	-4.06709	0.00195242	0.0210512	-1.39006
WDR46	0.733026	4.61251	4.06666	0.00195382	0.0210552	-1.39079
HK2	0.932789	4.91264	4.06575	0.00195682	0.0210765	-1.39233
TIMP1	3.43199	6.98639	4.06495	0.00195944	0.0210852	-1.39368
ATF5	0.500429	4.15109	4.0648	0.00195992	0.0210852	-1.39393
CNGA1	-0.419661	4.0746	-4.06456	0.00196072	0.0210852	-1.39434
PPIP5K1	-0.931811	5.04941	-4.06405	0.00196238	0.021092	-1.39519
LOC728730	-0.887863	4.24777	-4.06354	0.00196407	0.021097	-1.39606
SPDYE2	-1.35985	5.00693	-4.06329	0.0019649	0.021097	-1.39649
NEUROG1	0.295813	2.98344	4.06272	0.00196678	0.0211061	-1.39745
SYAP1	1.14873	7.02018	4.06225	0.00196832	0.0211116	-1.39824
LOC100507156	-0.417297	3.77245	-4.06177	0.00196993	0.0211177	-1.39906
RAPGEF4-AS1	-1.0378	3.4133	-4.061	0.00197246	0.0211338	-1.40036
TAF10	0.380435	5.49913	4.05912	0.00197869	0.0211895	-1.40354
DPH3P1	-0.432789	3.11845	-4.0583	0.00198143	0.0212077	-1.40493
USP42	-0.389903	3.76243	-4.05703	0.00198565	0.021228	-1.40708
EIF4G1	0.618091	6.22983	4.05662	0.00198701	0.021228	-1.40777
HCST	1.4534	4.93957	4.05626	0.00198823	0.021228	-1.40838
ACTA2	0.522153	3.87302	4.05607	0.00198884	0.021228	-1.40869
ASB16-AS1	-0.524037	3.24768	-4.05593	0.00198933	0.021228	-1.40894
CRYAA	0.371784	3.31745	4.05586	0.00198955	0.021228	-1.40905
CAP1	0.999531	9.54728	4.05525	0.00199158	0.0212387	-1.41008
ALDH1B1	0.314121	3.29998	4.05489	0.0019928	0.0212407	-1.4107
ZNF502	-0.37489	5.68612	-4.05225	0.00200165	0.0213166	-1.41516
FAM154B	-0.390013	2.50634	-4.05195	0.00200267	0.0213166	-1.41568
PIK3CA	-0.906436	5.06225	-4.05183	0.00200305	0.0213166	-1.41587
FAM83D	-1.16647	3.6776	-4.05104	0.00200571	0.0213338	-1.4172
FUOM	0.775471	3.82575	4.05036	0.00200802	0.0213473	-1.41836
PCDH11X	0.234261	2.50127	4.04995	0.0020094	0.0213509	-1.41906
MTCP1	0.434976	2.65705	4.04868	0.00201367	0.0213852	-1.4212
ANHX	-0.276026	4.06829	-4.04683	0.00201994	0.0214407	-1.42433
DNAJA4	1.08115	6.03325	4.04599	0.0020228	0.0214492	-1.42576
DBF4	-1.23341	4.11022	-4.04598	0.00202285	0.0214492	-1.42578
TGM2	0.885151	4.88486	4.04506	0.00202595	0.0214492	-1.42732
MGAT1	0.428061	6.71529	4.04498	0.00202624	0.0214492	-1.42747
TTC16	0.419042	3.08014	4.04497	0.00202628	0.0214492	-1.42749
ZFAND2A	1.0488	8.29863	4.04475	0.00202703	0.0214492	-1.42786
R3HDM1	-1.39006	6.22921	-4.04394	0.00202979	0.0214674	-1.42923
SIRT1	-0.757922	7.23477	-4.04358	0.00203102	0.0214693	-1.42984
RPS29	0.429144	8.33076	4.04212	0.00203599	0.0215107	-1.43231
NSAP11	0.317798	2.77261	4.04169	0.00203746	0.0215152	-1.43304
LINC01208	0.416235	4.88016	4.04093	0.00204006	0.021522	-1.43432
SPTA1	0.611204	2.55242	4.04089	0.00204021	0.021522	-1.43439
AMBRA1	-0.351823	5.01962	-4.04026	0.00204239	0.0215339	-1.43547
OBFC1	-0.493525	4.54475	-4.03943	0.00204522	0.0215355	-1.43686
CCIN	0.375236	3.71262	4.03933	0.00204556	0.0215355	-1.43703
DDR2	0.651605	5.57712	4.03929	0.00204569	0.0215355	-1.4371
CACNG4	-0.23489	4.89958	-4.03815	0.00204963	0.0215659	-1.43904
TNFSF18	-0.430418	2.85413	-4.03733	0.00205244	0.0215844	-1.44042
LOC101927886	0.537799	3.51012	4.03641	0.00205563	0.0216068	-1.44198
C16orf13	-0.356365	5.13007	-4.03552	0.0020587	0.0216279	-1.44348
ZNF827	-0.635953	5.05661	-4.03498	0.00206057	0.0216365	-1.4444
AKR1C1	0.447579	5.17391	4.03345	0.00206589	0.0216812	-1.447
RBPMS	0.535525	3.83208	4.03206	0.00207071	0.0216921	-1.44934
BCORP1	0.417607	2.37245	4.03187	0.0020714	0.0216921	-1.44968
DDAH2	0.483867	6.4343	4.03172	0.00207192	0.0216921	-1.44993
GLB1L	-0.437185	3.94098	-4.03149	0.00207269	0.0216921	-1.45031
INHBE	-0.501385	2.63853	-4.03148	0.00207275	0.0216921	-1.45034
ZNF211	-0.876514	5.85657	-4.03133	0.00207328	0.0216921	-1.45059
DYNC2LI1	-0.713213	5.21775	-4.03011	0.00207753	0.0217255	-1.45266
CLEC14A	-0.916996	5.39117	-4.02968	0.00207902	0.02173	-1.45338
TMEM106A	0.300934	3.03752	4.0289	0.00208177	0.0217476	-1.45471
HOXC6	-0.449775	3.23728	-4.0285	0.00208316	0.0217502	-1.45538
RAB43	0.64068	4.47181	4.02822	0.00208414	0.0217502	-1.45586
LYZL6	0.334309	3.0238	4.02789	0.0020853	0.0217512	-1.45642
PLXNB2	-0.621138	4.89718	-4.02732	0.00208731	0.0217611	-1.45739
RAB4B	-0.674806	4.59246	-4.0265	0.00209017	0.0217799	-1.45877
SCGB3A1	0.34737	3.80091	4.02182	0.0021067	0.0219409	-1.4667
GREB1L	-0.442528	4.00727	-4.01995	0.00211334	0.021999	-1.46988
RRH	-0.371188	3.28484	-4.01948	0.00211501	0.0220051	-1.47067
ANXA10	0.278131	2.79961	4.019	0.00211673	0.0220119	-1.47149
KCNS1	-2.1175	6.51838	-4.01801	0.00212026	0.0220144	-1.47317
RPLP0	1.13226	10.5015	4.01782	0.00212094	0.0220144	-1.47349
RAB42	1.28997	4.92365	4.01775	0.00212119	0.0220144	-1.47361
ROR1	-0.335087	3.1021	-4.01773	0.00212127	0.0220144	-1.47365
C1QTNF1-AS1	0.363763	3.01911	4.0174	0.00212244	0.0220154	-1.47421
ENTHD1	0.261568	2.27065	4.01428	0.00213361	0.02212	-1.47949
ITGAL	0.603568	3.25185	4.00861	0.00215407	0.0223179	-1.48911
ARMCX4	-0.521194	3.60274	-4.00839	0.00215488	0.0223179	-1.48948
PARVB	0.745454	4.04127	4.0075	0.00215811	0.0223401	-1.49099
FKSG29	-0.368217	3.0924	-4.00682	0.00216058	0.0223544	-1.49215
FCER1G	1.59445	4.47931	4.00588	0.002164	0.0223714	-1.49374
VKORC1	1.46115	6.6708	4.00577	0.00216441	0.0223714	-1.49393
KRT76	0.320973	3.38161	4.00439	0.00216945	0.0224043	-1.49628
EMC3-AS1	-0.691311	4.00876	-4.0043	0.00216978	0.0224043	-1.49643
VDR	0.459137	3.87412	4.00307	0.00217428	0.0224395	-1.49851
UBXN10-AS1	-0.397612	6.73485	-4.00277	0.00217538	0.0224395	-1.49902
MT1E	1.06297	9.52002	4.00221	0.00217742	0.0224493	-1.49997
DLEU7	0.409366	2.36443	4.00092	0.00218217	0.0224669	-1.50216
GYS2	0.36195	2.27802	4.00089	0.0021823	0.0224669	-1.50222
SIRT3	-0.688377	6.05711	-4.00085	0.00218242	0.0224669	-1.50228
PAXIP1	-0.541442	5.68705	-3.99911	0.00218882	0.0225215	-1.50523
INCENP	-0.487335	4.20341	-3.9981	0.00219258	0.0225488	-1.50696
ZNF136	-1.28993	6.09742	-3.99682	0.00219729	0.0225859	-1.50912
GTPBP2	0.447394	3.83152	3.99435	0.00220646	0.0226587	-1.51331
SMLR1	0.305817	2.4262	3.99432	0.00220659	0.0226587	-1.51337
COL20A1	-0.528679	3.60509	-3.99393	0.00220805	0.0226624	-1.51404
RBM18	-0.856532	5.95982	-3.9925	0.00221336	0.0226903	-1.51646
CD244	0.326158	2.86695	3.99241	0.00221372	0.0226903	-1.51662
[truncated: 18,488 more rows]
