# Supplementary material for: The mechanism of Zhenzhu Pills treating intracerebral hemorrhage secondary injury based on network pharmacology and molecular docking
Source: Medicine (Baltimore). 2024 Feb 16;103(7):e36837. doi: 10.1097/MD.0000000000036837 (PMC10869077; doi:10.1097/MD.0000000000036837)
Supplement: Supplementary file 5 [file medi-103-e36837-s005.xlsx]

## Sheet: Sheet1
S5. Total 920 Significant change DEGs of ICH secondary injury selected by the cutoff
GeneSymbol	logFC	P.Value
ANO3	-3.37275	0.044419
PPL	-3.05604	0.000311968
ZNRF3	-2.89734	0.00913645
MUM1L1	-2.80666	1.12976e-05
PCP4L1	-2.74719	0.00850371
CACNA2D3	-2.53081	0.0263173
SERTM1	-2.49367	0.0402756
SLC14A1	-2.44663	0.00908166
SLITRK5	-2.44074	0.000841354
PHYHIP	-2.41301	0.0210776
DLX6-AS1	-2.35036	0.000151821
LOC283588	-2.33577	0.000238462
FTX	-2.30813	7.26964e-05
CDH13	-2.25391	0.000730701
FOXG1	-2.25048	0.00556206
UNC5CL	-2.24017	3.14857e-05
CNTN3	-2.20403	0.0109339
DCTN1-AS1	-2.19646	0.000425059
GDA	-2.18737	0.0232489
LOC101928243	-2.15599	0.00634614
LHX2	-2.14823	0.0219393
MAGEE2	-2.11986	0.0237271
KCNS1	-2.1175	0.00212026
CLSTN3	-2.11176	1.24416e-06
NUAK1	-2.11007	5.67431e-05
SOSTDC1	-2.09413	0.027409
LOC285147	-2.07916	0.0142238
PRRT2	-2.06433	0.0233116
LY6H	-2.05049	0.0287336
SLC8A2	-2.04977	0.00538883
KIRREL3	-2.04272	0.000496893
SIDT1	-2.03065	0.0203657
SYT17	-2.03053	0.00416485
BAI3	-2.01186	0.000455056
HYLS1	-1.97932	0.00323836
PTCHD1	-1.97334	0.0034279
SLITRK1	-1.9637	0.00186682
LINC00476	-1.96167	3.35882e-05
PRICKLE2	-1.9562	0.00979303
NDP	-1.95283	0.00100347
NEUROD6	-1.94191	0.000958521
PDCD4	-1.92598	1.05337e-05
AZGP1	-1.92543	0.0370081
PRICKLE1	-1.92344	0.0325934
MTCL1	-1.91045	0.00343703
C15orf27	-1.90327	7.54483e-06
PDZRN4	-1.90322	0.0206492
VSTM2L	-1.89866	0.0202134
NR3C2	-1.89558	0.0014661
CAMKV	-1.89422	0.0446234
LINC00507	-1.87772	0.040041
KCNJ4	-1.87445	0.0345867
ZNF623	-1.87441	0.000522006
LRP1B	-1.87359	0.0162768
FZD3	-1.87164	0.0160044
CDH9	-1.86951	0.0147644
CHRDL1	-1.86766	0.0157438
PRC1	-1.85894	0.001716
SOWAHA	-1.8565	0.00963694
CCDC177	-1.85309	0.0123839
CHRM1	-1.84963	0.0387675
LOC102725017	-1.84562	4.81987e-05
NEURL1B	-1.83565	0.000431193
CDH3	-1.83118	1.34096e-08
TMEM56	-1.82707	0.000757121
KIAA1107	-1.8019	0.00475043
RTN4RL1	-1.79331	0.032044
RELN	-1.77682	0.00116351
LOC100132356	-1.77039	0.0159693
LOC100132891	-1.76827	0.00892972
COL5A2	-1.76739	0.0180253
SLIT2	-1.76061	0.00533144
ZNF540	-1.75552	2.92061e-07
KCND2	-1.75496	0.0343156
LOC284578	-1.74933	0.0140509
NWD2	-1.74779	0.0301948
LOC100134822	-1.74243	2.51384e-05
MAST3	-1.7344	0.00134788
DCAF12L2	-1.72291	0.015739
GRIA2	-1.70606	0.00322278
TMEM170B	-1.70239	0.0173876
GRIN3A	-1.66988	7.85198e-05
ARSI	-1.66702	5.93736e-06
GFRA2	-1.66495	0.000179199
BRINP3	-1.65408	0.0311305
RORB	-1.64517	0.0422861
TMEM178A	-1.6419	0.00495284
ZNF703	-1.63026	0.000682781
SATB1	-1.6216	0.00408416
MLIP	-1.61608	0.0474317
CAMK1G	-1.61485	0.0179051
DOC2A	-1.60959	0.000899126
NNAT	-1.60922	0.000693661
NANP	-1.60611	0.00153544
SUV39H1	-1.60577	3.80061e-06
NETO1	-1.60144	0.000283227
TESPA1	-1.60071	0.00949263
LINC00865	-1.59891	2.7826e-06
GPR83	-1.59411	0.0221499
CYS1	-1.58568	0.000771291
SUSD5	-1.58133	0.00376851
ZBBX	-1.58032	5.80664e-08
LOC102723918	-1.57747	0.000228023
SESN1	-1.57209	2.35104e-05
DISP2	-1.56609	0.0274059
SLC30A10	-1.56599	6.77553e-05
FAM133A	-1.56212	0.000566127
RAB3A	-1.56082	0.000729468
LOC100287896	-1.55827	0.00026666
PCDHB9	-1.55569	7.08763e-07
TAC3	-1.55553	0.00100346
NEGR1	-1.55014	0.00156725
NTN4	-1.55004	0.024918
LOC100129550	-1.54951	1.74899e-05
VWC2	-1.54664	0.00105317
TVP23A	-1.54581	0.00282925
PCYOX1L	-1.54122	0.000849111
C1orf109	-1.53618	0.0121932
ART3	-1.52923	0.00855579
SH2D5	-1.52818	0.0344513
SLC26A4	-1.51983	0.010601
MAN1C1	-1.51982	0.00158063
FIGN	-1.51851	1.06482e-05
ST7-AS1	-1.51837	6.7972e-05
WDR17	-1.5179	0.0279777
LOC100505501	-1.5168	0.0323229
SLC6A1	-1.50993	0.0458114
FLJ22184	-1.50771	0.0305696
UHRF1	-1.50297	0.0413355
ARHGEF25	-1.49864	1.85624e-05
SORCS2	-1.49506	0.00157092
RAB33B	-1.49354	1.23509e-05
FXYD6	-1.4907	0.0218809
STAG3L3	-1.48984	0.0029374
BDKRB2	-1.48345	0.000111044
PNOC	-1.48291	0.0247739
NPTXR	-1.46669	0.00233145
LOC100131043	-1.46293	0.00115686
ZNF667	-1.45599	0.000434874
FAM217B	-1.44953	0.021722
PRDM16	-1.4472	0.000400372
ZNF764	-1.44495	2.6175e-07
UNC13A	-1.44457	0.041166
NEURL4	-1.44405	6.2311e-07
LOC286367	-1.44358	0.000110923
KCNB1	-1.44298	0.04416
LOC400622	-1.44284	3.41989e-07
KIF18B	-1.44218	1.45051e-06
APCDD1	-1.43442	0.00408366
RXFP1	-1.43302	0.0410677
UNC79	-1.42916	0.00326039
RYR2	-1.42772	0.0429303
ALDH8A1	-1.42349	0.0453414
FADD	-1.42038	0.000327708
SPDL1	-1.42004	6.15148e-05
PSD3	-1.41959	0.0347431
ZNF304	-1.41872	0.0122812
DCBLD1	-1.41759	0.00344163
FAM189A2	-1.41481	0.00589691
KCNT2	-1.41337	0.0372468
MICAL2	-1.41088	0.0163695
AFAP1	-1.40634	1.02241e-05
C14orf28	-1.40042	1.74683e-05
ST8SIA1	-1.39966	0.00894864
KLHDC9	-1.39276	0.00523226
RHOBTB2	-1.39105	0.0121134
R3HDM1	-1.39006	0.00202979
IP6K1	-1.3889	0.000935295
SLC9A8	-1.3811	0.00057344
OR7D2	-1.37868	0.00697107
RBM12B	-1.37572	0.000109501
AGAP4	-1.37041	0.000660142
BHLHE22	-1.36985	0.000204387
IFFO2	-1.36982	7.18858e-05
PDZD4	-1.36967	0.0016575
LOC401442	-1.36838	0.000754628
SLC30A3	-1.3679	0.00154404
BTBD2	-1.36748	1.08698e-05
SOX9	-1.36453	0.00790705
ICAM5	-1.36403	0.00399345
COLGALT2	-1.36231	0.0107107
LOC100128288	-1.36134	0.0175483
SPDYE2	-1.35985	0.0019649
ACVR1C	-1.35968	0.00048803
CRISPLD1	-1.35812	0.0282795
HTR1E	-1.3581	0.0148427
LOC100287497	-1.35445	0.0131451
KCNAB1	-1.34961	0.00107832
LDB2	-1.34909	0.0104368
KCTD4	-1.34688	0.00741696
LINC01007	-1.34343	0.0109272
CABP1	-1.34301	0.0371668
EFCAB7	-1.34299	0.0197641
TRIM24	-1.33769	0.000251883
AACS	-1.33724	0.0322333
RNF43	-1.33665	0.00330503
KIAA0895L	-1.33615	1.2788e-05
MPPED1	-1.3357	0.0307021
ZNF658	-1.33278	0.00100177
ERCC4	-1.32943	0.000158363
COX10	-1.32675	0.000337941
CLEC4GP1	-1.32661	0.00053899
SAMD13	-1.32616	0.000322658
GRB14	-1.32528	0.0351043
ECHDC2	-1.3216	0.000410622
STMN1	-1.32157	0.00057338
ZYG11B	-1.32156	0.00722783
NPW	-1.32035	1.21171e-07
CORO6	-1.31886	0.00678586
ZNF426	-1.31709	1.24429e-06
SPIN4	-1.31278	0.00015089
LOC101927824	-1.31112	7.18711e-05
ZNF436	-1.30929	0.00131939
CELSR2	-1.3092	0.0109669
SASS6	-1.3078	0.000144306
KIAA0232	-1.30417	0.00810993
CELF6	-1.30107	0.00154839
INSM1	-1.30059	0.00397079
NR1D2	-1.30013	0.00187465
ABHD13	-1.29826	0.00812857
SFTPD	-1.29801	0.000230248
ATP1B2	-1.29522	0.0333853
ZNF329	-1.29449	0.00287356
DPY19L2	-1.29095	0.0119042
LOC286161	-1.29069	0.000194824
MBD5	-1.2901	5.17476e-06
ZNF136	-1.28993	0.00219729
ITPKA	-1.28819	0.027334
KCNA5	-1.28541	0.0246945
PCF11	-1.28399	3.62604e-05
DSERG1	-1.28273	0.000105897
MTERF2	-1.28073	0.000319914
CYP2A7	-1.28031	4.08504e-09
ZNF607	-1.27816	4.33198e-05
UBE2Q2L	-1.27678	1.95186e-06
PPP1R1B	-1.27586	0.0262721
ZBED8	-1.27416	0.013996
ABHD17C	-1.27405	0.00736373
CIART	-1.27324	0.00175241
ZC3HC1	-1.27285	9.44685e-05
SETBP1	-1.27043	0.0198489
BAI2	-1.2703	0.0126307
KBTBD7	-1.2694	0.0102461
LOC100270804	-1.26913	0.0026843
ZNF713	-1.26801	0.0155107
RHOBTB1	-1.26753	0.00303438
CDH8	-1.26752	0.0300184
IRS2	-1.26591	0.0166102
DAAM1	-1.2656	8.13447e-05
ZFP2	-1.26501	5.56468e-05
ZNF382	-1.26457	5.41991e-07
VRK1	-1.26262	0.000278459
PCDHB5	-1.25752	0.00164093
BAIAP3	-1.25378	0.0119793
PRSS35	-1.25024	0.0242051
ARX	-1.24887	0.0137536
CRB1	-1.24818	0.000178918
CRLF1	-1.24586	0.00488015
ACVR2A	-1.24325	0.0035405
DFFB	-1.23875	0.00193575
PCDH10	-1.2382	0.00689901
LOC283357	-1.23817	0.00388789
NEK5	-1.23802	0.000541822
EMX2	-1.23607	0.00593072
STIL	-1.23541	3.83801e-06
OCA2	-1.2351	0.00420856
DBF4	-1.23341	0.00202285
PIK3R1	-1.23085	0.00170579
LY86-AS1	-1.22977	0.0377904
REM2	-1.22825	7.99798e-05
LRRC4C	-1.22427	0.000811046
ZNF512B	-1.21989	0.000273331
NINL	-1.21924	0.010865
GPHN	-1.21743	6.51929e-05
KCNMB2	-1.21271	0.00795234
KLHDC8B	-1.21125	0.00799711
ASIC2	-1.21114	0.0310376
ASB6	-1.21053	0.000394002
GLCE	-1.20963	0.0156799
ZNF137P	-1.2088	0.000241751
TAB1	-1.20804	0.000525958
USP20	-1.20591	8.32003e-05
CRELD1	-1.20589	0.00125093
IFT172	-1.20461	1.79982e-06
ASTE1	-1.20328	0.00407749
TBC1D28	-1.20321	8.37711e-06
SLC39A11	-1.20292	0.00184685
CSPG5	-1.1998	0.0101294
TOB1	-1.19941	0.00355269
PVRL3	-1.1993	0.00258317
TTC30A	-1.19845	0.000295189
SGMS1	-1.19813	0.0246774
CEP72	-1.19107	0.00453675
LRRC69	-1.18985	0.000295084
ZNF14	-1.18983	0.000317404
HRH1	-1.18928	0.0229113
UG0898H09	-1.18905	0.0474741
RASGEF1C	-1.1877	0.000113362
GLIS1	-1.18702	5.03847e-06
PAX6	-1.18633	0.0115141
LCLAT1	-1.1861	0.00694218
CLSTN1	-1.18591	0.0328944
PELI3	-1.18586	0.0297798
FNDC9	-1.18456	0.0122371
RPUSD2	-1.18445	0.000140652
BBS10	-1.18242	0.00119974
C1orf106	-1.18161	4.91633e-05
SART1	-1.18037	0.0227106
SHROOM3	-1.1801	0.000509046
OLFM2	-1.17995	0.0037859
CDHR3	-1.17915	1.85729e-06
PAPLN	-1.17786	0.00462585
ENTPD3	-1.17352	0.0109751
TMEM257	-1.17279	0.00509951
MEPE	-1.1725	0.00195242
ZFP14	-1.17246	8.00967e-06
CALN1	-1.17222	0.00767463
LINC00969	-1.17043	0.00290884
TENM1	-1.16944	0.00793569
LOC284014	-1.16928	0.000518753
SLC25A48	-1.16923	0.0397514
SPRYD7	-1.1672	0.0238272
PPM1K	-1.16671	0.00112354
FAM83D	-1.16647	0.00200571
YPEL4	-1.16563	0.0116975
PPP1R13B	-1.16472	0.0388255
ATOH7	-1.16467	0.0047371
PDZD2	-1.15956	0.000399022
ANKRD50	-1.15742	0.00395933
KBTBD6	-1.15635	0.0464475
ZNF223	-1.15537	0.0109824
STXBP5L	-1.15233	0.0381832
EPHB1	-1.15224	0.00587167
FAM131B	-1.15183	0.00862134
MGC10814	-1.1512	0.0332029
LRRC8B	-1.1487	7.35873e-05
FEZF2	-1.1483	0.0210865
ZNF213-AS1	-1.14799	3.37193e-05
SPON1	-1.14781	0.0165658
RYR1	-1.14494	0.000446533
GSTT2	-1.13957	0.0275775
C5orf30	-1.13809	0.00963636
LRIF1	-1.13712	0.0115367
PCYOX1	-1.1368	0.036124
HAR1A	-1.13657	0.0300542
NLGN1	-1.13641	0.0110475
MYPOP	-1.13606	0.000901308
TRIP13	-1.13578	0.032692
RNF150	-1.13522	0.0279605
LRRC20	-1.1351	0.00540897
GP6	-1.1343	8.50668e-06
CYB561	-1.13358	0.00131297
NUBPL	-1.13191	0.000605719
RFWD3	-1.13182	0.000893715
ASAP3	-1.13001	9.05791e-06
ADNP	-1.12825	0.000180227
DNAJC6	-1.12362	0.00237982
KCNN2	-1.12136	0.0175772
LOC100134937	-1.11913	0.0299204
C8orf34	-1.11852	0.013319
TLR5	-1.11841	0.000352867
KIF19	-1.11661	0.000721168
LOC439938	-1.11626	0.000534397
LAMB2P1	-1.11157	0.00096752
ZNF248	-1.11052	3.02288e-05
SGIP1	-1.10971	0.0444905
DYNLL1-AS1	-1.10958	3.36125e-06
CBX7	-1.10954	0.0213635
RNF165	-1.10747	0.0347066
ZNF264	-1.10744	0.000131916
LINC00324	-1.10693	3.23901e-05
ZNF432	-1.10557	0.000926341
GPR88	-1.10427	0.0123733
ABHD8	-1.09791	0.000440816
PLEKHA6	-1.09742	0.0200702
CACNB2	-1.09563	0.0137768
TMEM132B	-1.09509	0.0238724
GCC1	-1.09473	0.00135666
LPHN1	-1.09375	0.0363357
PUS1	-1.09368	0.000310319
WDR16	-1.09156	0.00135453
OSBPL11	-1.09127	0.00283307
C9orf69	-1.08971	0.00151488
ZNF519	-1.08936	0.0341214
CNTNAP5	-1.08486	4.27056e-06
ZNF813	-1.08277	2.30232e-05
TMEM150C	-1.0813	0.000360209
LOC100505918	-1.08029	2.45088e-07
FAM19A5	-1.07943	0.00566094
BCL7A	-1.07706	0.000329819
SLC12A8	-1.07662	0.00320782
LOC101929112	-1.07578	0.00977317
KIAA1377	-1.07562	0.0209647
BMPR1B	-1.07517	0.00325015
ARNT2	-1.07479	0.00331224
MAD2L1	-1.07425	0.00132898
C1orf213	-1.0726	0.00337577
INPP5J	-1.07154	0.000193369
DDIT4L	-1.07036	0.00274773
C1orf35	-1.06996	0.000141244
VASN	-1.06703	0.0179601
CRHBP	-1.06603	0.0141482
VANGL2	-1.06495	0.02328
GRIA3	-1.06372	0.0121979
PIRT	-1.06224	0.00698656
CTXN1	-1.06205	0.00652703
DGCR9	-1.06195	0.0412212
LOC101927151	-1.06111	6.89118e-06
TRIM68	-1.06008	0.00102761
MYZAP	-1.0589	0.000126014
C15orf59	-1.05646	0.0219223
CABLES2	-1.05581	0.00115197
ERBB4	-1.05433	5.10737e-05
ST6GAL2	-1.05363	0.0195723
FLJ38717	-1.05321	0.0061916
ZFR2	-1.05227	0.0127625
LOC340085	-1.05202	8.48013e-06
TMIE	-1.05194	0.0041119
LINC00092	-1.05164	0.000434714
BACH2	-1.0508	9.80975e-05
TSHZ1	-1.05001	0.00858028
FGL1	-1.04957	2.30576e-05
ACRC	-1.0481	0.0159417
PLCXD3	-1.04706	0.0387368
SPATA2	-1.0459	0.0361041
BRI3BP	-1.04541	0.00585594
DACH1	-1.04438	0.040961
CALHM1	-1.04165	3.26179e-05
CADM1	-1.04161	2.53064e-05
KCNS2	-1.04005	0.0407985
RBM26-AS1	-1.03875	0.00297386
FZD7	-1.03854	0.00522866
LOC101928483	-1.03844	7.18722e-08
RAPGEF4-AS1	-1.0378	0.00197246
PKDCC	-1.03775	0.0340132
RAD9A	-1.03751	3.06011e-05
STXBP5	-1.03115	0.0305077
MYO5C	-1.03068	0.013641
SLC26A9	-1.03002	0.0211955
B4GALNT1	-1.0298	0.0214298
IRS1	-1.0291	0.00869854
PAMR1	-1.02805	0.0347445
LOC286189	-1.02672	0.0101607
SSBP2	-1.02611	0.0164683
DEFB118	-1.02538	1.2081e-07
IGDCC4	-1.02354	0.039263
LCN12	-1.02343	0.00125715
NRXN3	-1.02205	0.0168251
CCKBR	-1.02144	0.0148498
FAM228A	-1.02139	0.0124504
C14orf132	-1.01892	0.0156978
MEIG1	-1.01802	0.000234591
LINC01116	-1.018	0.00364408
LOC101928858	-1.0169	6.79825e-07
SEC22A	-1.01671	0.000109525
LOC101929410	-1.01638	5.06132e-06
TEX19	-1.01411	1.50899e-05
ABCB10	-1.00843	0.0116055
ABCG1	-1.0067	0.00483802
MGC57346	-1.00579	0.000111981
ASAP2	-1.00509	0.021271
PPM1M	-1.00348	0.000246477
GPR65	1.00065	0.000327448
POTEKP	1.00072	4.71734e-06
ADAM8	1.00169	0.00827246
RRAS	1.00183	0.00147797
ANGPTL6	1.00263	1.0485e-05
CASP4	1.00406	0.000498962
SNRPB	1.00683	0.0120854
ARPC2	1.00731	0.00959132
VMO1	1.00755	0.000795377
EPB42	1.00791	0.00526894
HEBP2	1.01009	0.00181164
DHRS13	1.01067	0.00348785
ZSCAN1	1.011	2.5539e-06
MICA	1.01266	0.0481806
C6orf48	1.01302	0.0117206
IL13RA1	1.01349	0.00613894
PRG3	1.01468	1.24615e-05
HLA-DQB1	1.01491	0.0482219
GNS	1.01568	9.27129e-05
RPS19	1.01676	0.00164423
CSF3	1.01775	0.0219874
MYL12A	1.01784	0.000292426
PRSS23	1.01814	0.0045473
NGFR	1.01966	0.0159295
TREM2	1.01999	0.000366295
PRDX4	1.02105	0.0477339
CFP	1.02133	3.56502e-05
ARHGDIB	1.02401	0.00777727
HIF1A	1.02616	0.00496304
HIST1H4H	1.02675	0.00391966
RHOH	1.02707	0.018203
MLKL	1.02828	0.0175059
TMEM139	1.02842	0.0440918
NFKBIA	1.03013	0.012347
AGO2	1.03273	0.00727088
ASB15	1.03358	1.16036e-06
TAGAP	1.03451	0.000175104
CMC1	1.0384	0.00224691
CD86	1.0391	0.000111257
SERPINB2	1.0436	0.00581888
BCL7C	1.04442	0.000111067
SFT2D2	1.04716	0.00370948
ZFAND2A	1.0488	0.00202703
P4HB	1.05131	0.00420578
SERTAD1	1.05171	0.0460621
CORO1C	1.05486	0.000743649
RALY-AS1	1.05521	0.00467021
FBL	1.05696	0.0136568
IFRD1	1.05848	0.00643204
MCAM	1.05883	0.0287952
MFI2	1.05994	0.0261351
RPL35	1.06013	0.00453981
RPS17	1.06067	0.00311035
B3GNT5	1.0612	0.000142929
REL	1.06188	0.0199523
CD59	1.06251	0.0316164
MT1E	1.06297	0.00217742
ALAS2	1.0654	0.00324641
DOCK2	1.07181	0.000294063
BLVRB	1.07269	3.34617e-05
HLA-J	1.07572	0.00332247
MICALL1	1.08076	0.0318728
DNAJA4	1.08115	0.0020228
LOC653581	1.08205	2.09318e-07
BHLHE40	1.08603	0.0104051
MYOD1	1.08677	1.10268e-05
RGS16	1.08875	0.00709844
NGLY1	1.09166	0.0160242
ZPR1	1.09177	0.0161947
AMPD3	1.09288	0.0366183
CXCL12	1.09459	0.0267419
APOC1	1.09543	0.000765009
HCP5	1.09608	0.00532407
NKG7	1.09622	0.0105425
ATP13A3	1.09631	0.00221761
ACSL1	1.09788	0.0414286
SLC1A3	1.09924	0.013343
TYMP	1.09964	0.000732048
MAN2B1	1.10019	0.0292344
A4GNT	1.10104	7.76815e-06
CAPG	1.10122	0.0306877
PAX8-AS1	1.10126	0.0263919
GATA3	1.10255	0.000303387
RAC2	1.1031	0.00353758
ACOT9	1.10672	0.00537232
RPL29	1.11086	0.00374247
LOC101929709	1.11214	0.0399117
LGALS2	1.11559	1.34071e-06
RAI14	1.11597	0.0268389
FNIP1	1.1184	0.00687084
SNRPD3	1.11858	0.00397294
SYTL3	1.11874	0.00608155
REEP3	1.11935	0.0297026
ITGA10	1.11943	0.000191969
TPM4	1.11966	0.0233597
ANGPT2	1.12478	0.0279524
SCIN	1.12563	0.0172428
VNN2	1.12571	0.00530163
FN1	1.12693	0.00327408
CEBPB	1.12759	0.0226156
GPR97	1.12816	0.00189889
MIR1244-3	1.12859	0.000647131
NPL	1.13026	5.68843e-05
RPLP0	1.13226	0.00212094
EPS8	1.13399	0.00457517
ASL	1.13582	0.00113606
RPL11	1.13675	0.028205
PTPN6	1.13749	0.000347926
LOC102724809	1.13818	0.0187434
STX4	1.14402	0.00574336
PDZK1IP1	1.14408	8.11139e-06
CTSD	1.14597	0.000846339
EREG	1.14838	0.0104058
SYAP1	1.14873	0.00196832
SLC25A39	1.1505	1.63263e-05
TRIM22	1.15131	0.0409422
PF4	1.1526	4.28273e-05
DCSTAMP	1.15499	0.00119969
LOC101930114	1.15523	3.16769e-05
IL18R1	1.16007	0.000113446
NLRP3	1.16289	0.0151912
SGK1	1.16364	0.047328
CA2	1.16939	0.0160167
ELL2	1.1695	0.00130756
ATHL1	1.17262	0.0096882
RASGEF1B	1.17349	7.60773e-06
RPS21	1.17444	0.0163425
ACVR1	1.17763	0.0494108
BZW1	1.17865	4.55117e-05
CMTM7	1.17878	0.000255197
ERF	1.17931	0.00395525
CD3D	1.17957	0.0214185
GNA13	1.1798	0.00559417
GPR183	1.17996	0.0144974
CD274	1.18023	0.0112617
TAGLN2	1.18175	0.00147532
FXYD5	1.18187	0.000837923
GPR160	1.18386	0.0231078
CAV2	1.18559	0.00486838
RPS5	1.18912	0.000331947
MS4A14	1.1919	1.58668e-05
ACSL5	1.19475	0.0413968
FBP1	1.19699	2.76707e-05
SLC16A10	1.19725	0.00143563
FLJ41455	1.1981	0.01991
WWTR1	1.20001	0.00346269
B2M	1.20045	0.0144218
TMEM38B	1.20329	0.0296379
CCRL2	1.20372	0.000663245
EMG1	1.20704	0.00411534
KCNK17	1.20874	1.11317e-06
GPBAR1	1.20922	3.69833e-06
ODC1	1.20952	0.00324839
PLEK	1.21053	0.00413143
PTPRC	1.21068	0.0100399
FTL	1.21254	0.000248744
PPP2R1B	1.21489	0.000337834
RAB27A	1.21681	0.000913715
COL4A2	1.21723	0.00542694
ARF4	1.21914	0.00334599
MAPRE1	1.2201	0.000919621
CYSTM1	1.22095	0.00151574
IFNGR1	1.22128	0.00283354
GBE1	1.22415	0.00376522
CAV1	1.22601	0.0183197
METRNL	1.22757	0.0131158
TEAD4	1.22842	0.000596008
TMEM45A	1.23201	0.0343235
RRAS2	1.23447	0.00182238
MS4A4A	1.23669	0.0180876
SEC24A	1.23695	0.00468289
SNORA72	1.24349	0.00461894
RASSF3	1.24355	6.07338e-05
GMFG	1.2436	0.0120222
HLA-F	1.24506	0.000409476
RABGGTB	1.24512	0.00098187
HPS5	1.24597	0.00661744
MPZL2	1.24624	5.31051e-05
PRKACA	1.24709	0.00190257
LGALS1	1.24761	0.00130936
PLP2	1.24836	0.0450275
SLC11A1	1.2492	0.00326725
HMGA1	1.25117	2.20697e-05
GADD45G	1.25176	0.0177566
SH3BGRL3	1.2529	0.000529822
DDIT3	1.26555	0.00165689
MT2A	1.26635	0.00591038
EMP3	1.2665	0.0133589
SNORA68	1.27513	8.73737e-07
VASP	1.27825	0.000293813
PODXL	1.27951	0.0425433
CDH5	1.28167	0.0141087
CNN2	1.2817	2.33583e-05
RPGR	1.28765	0.00858089
RNA45S5	1.2888	0.00728147
RAB42	1.28997	0.00212119
WT1-AS	1.29006	4.99133e-08
CDHR2	1.29274	1.96621e-09
ATF4	1.29391	0.000705712
HLA-C	1.29439	0.00109656
ASAP1-IT1	1.29457	2.04381e-05
DDX60L	1.29679	0.00334103
PLA1A	1.29908	0.0310612
LIF	1.29916	0.0288018
TKTL1	1.30105	0.00737812
CCDC109B	1.30254	0.0347264
GPX1	1.30423	0.00714871
SNAI2	1.31005	5.76204e-07
GRPEL1	1.31299	0.00173004
SOX7	1.31517	0.0468443
VEGFA	1.31541	0.00607278
MALT1	1.31606	0.000548108
COL1A2	1.32033	3.70657e-05
TM4SF18	1.32096	0.0354592
ITGAX	1.32098	7.14969e-05
LOC729658	1.32136	0.00432816
INPP5F	1.32156	0.00633235
VAMP8	1.32265	0.0036471
CCL5	1.32434	0.00894236
GBP3	1.32663	0.0323531
LAMP3	1.32669	0.000914571
ORMDL2	1.33012	0.00172508
ITK	1.33098	0.000589887
SLC16A6	1.33289	0.0314023
PLIN2	1.33611	0.015974
LDHA	1.33653	0.0298575
OCIAD2	1.34251	0.00304611
FGR	1.34397	0.0304752
LAMC1	1.34447	0.00838201
KLF4	1.34662	0.0061771
MAD2L2	1.34679	0.00732452
MPP1	1.34955	0.00170094
LOC100129406	1.35424	0.00936664
UBE2S	1.35515	3.51769e-06
EIF6	1.36227	0.0104347
NABP1	1.36395	0.00115386
GTSF1	1.37009	2.13787e-05
LOC730101	1.37313	0.00440944
CASQ2	1.37398	0.000717617
COL10A1	1.3751	0.00225958
CATSPER1	1.37568	9.05672e-09
ANXA2P3	1.37788	1.65312e-08
CLIC2	1.38272	2.59538e-05
PAQR5	1.38638	4.89923e-06
TCF15	1.38828	2.19442e-07
NBPF20	1.38952	0.0022492
MRGPRG-AS1	1.39603	7.79982e-08
CTSC	1.39622	0.0124265
GNG5	1.39871	0.00571926
HLA-DPA1	1.3988	0.0164392
IRAK3	1.3993	0.000211393
AQP9	1.40477	0.000482465
BACE2	1.40628	0.0200813
CD63	1.41027	0.000145157
SERPINB9	1.41098	0.00114777
PELI1	1.41416	0.0102338
PFN1	1.41715	0.00486817
CKMT2	1.42159	0.00368147
SLC25A37	1.42422	0.00692777
FCGR3B	1.43002	0.000221787
NF1	1.43322	3.25026e-07
CNPY2	1.43357	0.00241493
CXCL2	1.43768	0.00332453
CLEC1A	1.43952	0.000162461
GK3P	1.4398	0.000111487
STC1	1.44342	0.0116857
ZEB1-AS1	1.45058	0.00797591
HCST	1.4534	0.00198823
PCID2	1.45574	0.000681366
AREG	1.45919	1.94483e-05
VKORC1	1.46115	0.00216441
SAMSN1	1.4662	0.0070772
HLA-B	1.4683	0.000943869
TYROBP	1.47424	0.0178071
ELTD1	1.47944	0.0139543
HLA-A	1.48508	2.11188e-05
GYPC	1.4877	2.13551e-05
SLA	1.49772	0.00969229
CHIC2	1.49772	5.13447e-07
STK40	1.50538	9.4333e-05
CD55	1.50672	0.0175311
TGFB1I1	1.50758	0.000352207
THBS1	1.51244	0.000336265
CDCP1	1.51672	0.000242473
DPYD	1.51867	0.012837
ETS1	1.52022	0.00172025
PCAT19	1.52767	1.67302e-05
TES	1.52804	1.24063e-06
SPOCD1	1.52811	0.0297262
CLIC4	1.52959	0.0204141
SPP1	1.53167	0.0360163
TFPI	1.53389	0.00647978
CST7	1.53758	0.000567937
NFIL3	1.54832	0.0474559
LMCD1	1.54875	0.0022581
RPL8	1.55225	2.55795e-05
ZNF367	1.55537	0.00545602
CXCL5	1.55617	0.00870282
CD247	1.55761	5.84396e-05
IGFBP3	1.56119	0.0436239
EMP1	1.56694	0.0039805
OLFML2B	1.56742	3.21633e-08
CTHRC1	1.57901	0.0328014
BCL10	1.58431	0.0048207
HSPB1	1.58613	0.00172663
CRYAB	1.58951	0.0193415
TNFAIP8	1.5938	0.00501606
FCER1G	1.59445	0.002164
CXCR2	1.59721	7.52958e-06
PPP1R15A	1.6018	0.00245333
OLFML3	1.60693	0.00818342
PTGS1	1.60751	0.000537707
COL4A1	1.61718	0.00287851
TRBC1	1.63805	0.00296177
ANXA5	1.63946	9.05435e-05
CCR7	1.64112	1.44421e-05
ECSCR	1.64175	0.00223145
KDM7A	1.64274	4.34323e-06
PCOLCE2	1.64768	0.0125702
C11orf96	1.64791	0.00111897
DNAJB1	1.65757	0.0428459
FGFBP2	1.65945	0.000560488
GPR84	1.66148	0.00533167
GPRC5A	1.67007	0.00469141
PBX2	1.67234	0.000273909
MRC1	1.67251	0.0217151
SLC7A7	1.67544	0.00449298
FCN1	1.67554	0.00551467
CLEC2B	1.67586	0.0150145
ITGA5	1.68715	0.00013649
HLA-DRB1 /// HLA-DRB1	1.69791	0.00239459
TNFRSF12A	1.71088	0.000563617
ARHGAP18	1.71785	5.37648e-05
RABGEF1	1.71997	0.00538018
CTSL	1.73603	0.00111053
FOSL1	1.7369	0.00263415
BRE-AS1	1.74293	0.0474239
CYR61	1.74786	0.0320018
PROCR	1.74825	1.7843e-05
HLA-DRA	1.74899	0.0143045
S100A4	1.7628	0.00257641
CXCL8	1.76525	0.00585756
BNC1	1.76994	0.0405254
GPCPD1	1.77551	0.00262532
SH3D21	1.78658	0.000895574
CTSS	1.79396	0.000637337
C5AR1	1.79458	0.0109835
MMP3	1.81021	3.09309e-05
MAFF	1.82343	0.0177274
CLIC1	1.82976	0.0138189
SRGN	1.83163	0.00444527
SAT1	1.83658	0.00112046
LYZ	1.83749	0.000938482
ERO1L	1.84602	0.000679631
AKAP12	1.85103	0.0192462
VCAM1	1.85337	0.000638157
GCH1	1.86037	0.0137974
SMAGP	1.86741	3.07589e-07
PDLIM1	1.8939	0.01051
HPGDS	1.90566	0.000294506
GNLY	1.90729	0.0104673
TP53I3	1.91223	0.00322524
VGLL3	1.92256	3.14185e-06
IL7R	1.93616	0.00770426
IER3	1.93772	0.0210325
INHBA	1.93969	0.0123968
GPNMB	1.9501	0.0232309
ANXA2	1.95291	0.00046934
LSP1	1.95442	1.1284e-06
KIAA0226L	1.97022	0.00170808
CD163	1.97218	0.0399709
HBD	1.9767	0.0234533
RGS2	1.98597	0.00661697
TNFRSF1B	1.98853	0.00268773
ITGAM	2.00689	0.00154458
SQRDL	2.01503	0.00194753
HCLS1	2.02501	0.000631306
HBM	2.05001	0.0051408
MGAM	2.06146	0.000920991
THBD	2.06391	0.000475387
KLHL6	2.06955	9.63731e-05
CMTM2	2.08895	6.89847e-06
ALOX5AP	2.1257	0.000594162
HAS1	2.12717	0.00732019
CXCL6	2.1302	0.0351718
BIRC3	2.13377	0.00554089
CXCL16	2.13677	0.000353809
TM4SF1	2.14989	0.00289985
CXCR4	2.16306	0.0010146
S100A11	2.17387	0.00257386
RGS1	2.17805	0.00300915
HMOX1	2.19663	0.000454916
S100A12	2.2028	0.00702214
ESM1	2.20451	6.77934e-05
CYB5R2	2.22215	0.0154441
SLC2A3	2.22404	0.000251983
GZMH	2.22912	0.000623285
BCAT1	2.24294	0.000252667
TMEM71	2.2466	0.000418792
CPVL	2.2526	0.000962517
CCL2	2.25274	0.0162223
LAPTM5	2.26455	0.00324736
MYCT1	2.26859	0.000627449
NCF2	2.28495	0.012422
TCIRG1	2.29162	0.007229
LCP1	2.32691	2.63614e-05
ADM	2.36022	0.00502471
UPP1	2.37732	3.7761e-05
TLR2	2.38481	0.0108751
IL6	2.39068	0.0142697
TUBB6	2.39755	0.00100314
S100A9	2.41267	0.00422479
COL6A3	2.41831	0.000384547
ANXA2P2	2.42916	0.000132151
CCL8	2.44916	0.00113998
CD69	2.45391	0.00156115
IL1R2	2.47036	0.000582905
PLA2G7	2.47333	4.88941e-05
SERPINE1	2.49894	0.00227939
PLAUR	2.50338	0.000614839
DUSP5	2.51728	0.000661031
SPHK1	2.54288	4.1395e-06
CLEC5A	2.57568	0.00289059
PROK2	2.58052	0.00114455
PTGS2	2.58932	0.0419328
MCEMP1	2.62747	0.00143481
MARCO	2.69217	0.00372105
HBB	2.74228	0.00561396
S100P	2.76424	0.0101145
PNP	2.79648	0.00294628
SELE	2.82268	0.0122135
TGFBI	2.83971	0.00444327
ISG20	2.9119	0.000146473
OLR1	2.93318	0.000571046
CTGF	2.96802	0.000263673
GZMB	3.02067	1.46543e-05
CSTA	3.02947	6.36667e-05
HSPA6	3.08008	0.00792825
TNFAIP3	3.09358	0.000882429
IL1R1	3.10681	3.60918e-05
CCL4	3.1194	0.00723493
IL18RAP	3.26876	0.000528535
CYTIP	3.27939	0.00309699
CXCL3	3.28485	0.00511303
HCAR3	3.28531	8.79238e-05
PPBP	3.35249	0.00447935
PMAIP1	3.4292	1.48107e-05
TIMP1	3.43199	0.00195944
PTX3	3.46218	0.0121594
BCL2A1	3.64564	0.00110227
G0S2	3.84152	9.95142e-05
TFPI2	3.97443	0.00097603
VMP1	4.1824	0.00134712
CXCL1	4.28413	0.00108662
TREM1	4.5044	5.17743e-05
AGPAT9	4.56704	1.68797e-06
C15orf48	4.73436	0.000472045
CCL20	5.0251	0.00158399
