# Supplementary material for: The mechanism of Zhenzhu Pills treating intracerebral hemorrhage secondary injury based on network pharmacology and molecular docking
Source: Medicine (Baltimore). 2024 Feb 16;103(7):e36837. doi: 10.1097/MD.0000000000036837 (PMC10869077; doi:10.1097/MD.0000000000036837)
Supplement: Supplementary file 6 [file medi-103-e36837-s006.xlsx]

## Sheet: Sheet1
S6. The network parameters of total 26 potental targets from PPI
name	Degree	Betweenness	Closeness	Eigenvector	Information	LAC	Network	Subgragh
CAV1	12	10.6619	0.609756	0.191076	4.79827	8.33333	10.2325	59975.8
CCL2	18	18.6563	0.714286	0.271951	5.37676	11.6667	17.0873	121486
CHRM1	1	0	0.260417	0.000162	1.66961	0	0	1.63216
CTSD	5	0.904762	0.5	0.0751783	3.43349	2.8	3.5	9287.36
CXCL2	10	0	0.581395	0.17983	4.51837	9	10	53123.6
CXCL8	19	24.104	0.735294	0.280287	5.44792	11.6842	18.2601	129048
GRIA2	2	48	0.347222	0.00239079	2.24671	0	0	11.6393
HIF1A	15	4.93333	0.657895	0.246645	5.12571	11.6	13.6424	99929
HMOX1	16	7.62937	0.675676	0.25614	5.21645	11.75	14.7487	107770
HSPB1	8	3.28889	0.543478	0.127313	4.16724	5.25	6.10714	26628.3
IGFBP3	11	4.4	0.595238	0.180749	4.6658	8.36364	9.65	53669.1
IL6	20	46.104	0.757576	0.283595	5.51394	11.3	19.368	132112
MMP3	15	9.48571	0.657895	0.24244	5.12571	11.2	13.4833	96551.3
NFKBIA	13	42.8619	0.657895	0.206512	4.91795	9.23077	10.9643	70056.8
NR3C2	3	0	0.462963	0.0502225	2.71612	2	3	4145.78
ODC1	1	0	0.416667	0.0179877	1.66961	0	0	532.903
OLR1	5	0	0.471698	0.0929622	3.43349	4	5	14198.2
PRKACA	3	92	0.5	0.0342282	2.71612	0.666667	1	1927.15
PTGS1	5	0	0.520833	0.0960775	3.43349	4	5	15165
PTGS2	17	55.8159	0.694444	0.257458	5.29985	11.0588	14.5491	108883
SELE	15	8.76587	0.657895	0.241344	5.12571	11.2	13.8853	95680.8
SERPINE1	16	23.7135	0.675676	0.242708	5.21645	10.5	14.1591	96765.2
SPP1	12	0.622222	0.609756	0.212342	4.79827	10.5	11.5273	74066.5
THBD	8	0	0.543478	0.147515	4.16724	7	8	35747.3
VCAM1	16	10.6817	0.675676	0.253852	5.21645	11.5	14.7173	105855
VEGFA	20	111.371	0.806452	0.281398	5.51394	11.2	18.9222	130073
