# Supplementary material for: The mechanism of Zhenzhu Pills treating intracerebral hemorrhage secondary injury based on network pharmacology and molecular docking
Source: Medicine (Baltimore). 2024 Feb 16;103(7):e36837. doi: 10.1097/MD.0000000000036837 (PMC10869077; doi:10.1097/MD.0000000000036837)
Supplement: Supplementary file 7 [file medi-103-e36837-s007.xlsx]

## Sheet: Sheet1
S7. Drugs-MOL-components-targets re-coding for network analysis
Drugs	MOL	Components	Targets	mol-id
caoguo	MOL000073	ent-Epicatechin	PTGS1	CG01
caoguo	MOL000073	ent-Epicatechin	PRKACA	CG01
caoguo	MOL000073	ent-Epicatechin	PTGS2	CG01
caoguo	MOL000074	(4E,6E)-1,7-bis(4-hydroxyphenyl)hepta-4,6-dien-3-one	PRKACA	CG02
caoguo	MOL000074	(4E,6E)-1,7-bis(4-hydroxyphenyl)hepta-4,6-dien-3-one	PTGS2	CG02
caoguo	MOL000096	(-)-catechin	PRKACA	CG03
caoguo	MOL000096	(-)-catechin	PTGS1	CG03
caoguo	MOL000096	(-)-catechin	PTGS2	CG03
caoguo	MOL000098	quercetin	CAV1	quercetin
caoguo	MOL000098	quercetin	CCL2	quercetin
caoguo	MOL000098	quercetin	CTSD	quercetin
caoguo	MOL000098	quercetin	CXCL2	quercetin
caoguo	MOL000098	quercetin	CXCL8	quercetin
caoguo	MOL000098	quercetin	EIF6	quercetin
caoguo	MOL000098	quercetin	HIF1A	quercetin
caoguo	MOL000098	quercetin	HMOX1	quercetin
caoguo	MOL000098	quercetin	HSPB1	quercetin
caoguo	MOL000098	quercetin	IGFBP3	quercetin
caoguo	MOL000098	quercetin	IL6	quercetin
caoguo	MOL000098	quercetin	MGAM	quercetin
caoguo	MOL000098	quercetin	MMP3	quercetin
caoguo	MOL000098	quercetin	NFKBIA	quercetin
caoguo	MOL000098	quercetin	ODC1	quercetin
caoguo	MOL000098	quercetin	PRKACA	quercetin
caoguo	MOL000098	quercetin	PTGS1	quercetin
caoguo	MOL000098	quercetin	PTGS2	quercetin
caoguo	MOL000098	quercetin	SELE	quercetin
caoguo	MOL000098	quercetin	SERPINE1	quercetin
caoguo	MOL000098	quercetin	SPP1	quercetin
caoguo	MOL000098	quercetin	THBD	quercetin
caoguo	MOL000098	quercetin	VCAM1	quercetin
caoguo	MOL000098	quercetin	VEGFA	quercetin
dangshen	MOL000449	Stigmasterol	CHRM1	DS01
dangshen	MOL000449	Stigmasterol	NR3C2	DS01
dangshen	MOL000449	Stigmasterol	PRKACA	DS01
dangshen	MOL000449	Stigmasterol	PTGS1	DS01
dangshen	MOL000449	Stigmasterol	PTGS2	DS01
dangshen	MOL001006	poriferasta-7,22E-dien-3beta-ol	NR3C2	DS02
dangshen	MOL002140	Perlolyrine	PRKACA	DS03
dangshen	MOL002140	Perlolyrine	PTGS2	DS03
dangshen	MOL003036	ZINC03978781	NR3C2	DS04
dangshen	MOL003896	7-Methoxy-2-methyl isoflavone	CHRM1	DS05
dangshen	MOL003896	7-Methoxy-2-methyl isoflavone	PRKACA	DS05
dangshen	MOL003896	7-Methoxy-2-methyl isoflavone	PTGS1	DS05
dangshen	MOL003896	7-Methoxy-2-methyl isoflavone	PTGS2	DS05
dangshen	MOL004355	Spinasterol	NR3C2	DS06
dangshen	MOL005321	Frutinone A	PRKACA	DS07
dangshen	MOL005321	Frutinone A	PTGS1	DS07
dangshen	MOL005321	Frutinone A	PTGS2	DS07
dangshen	MOL007059	3-beta-Hydroxymethyllenetanshiquinone	CA2	DS08
dangshen	MOL007059	3-beta-Hydroxymethyllenetanshiquinone	CHRM1	DS08
dangshen	MOL007059	3-beta-Hydroxymethyllenetanshiquinone	PTGS2	DS08
dangshen	MOL008400	glycitein	PRKACA	DS09
dangshen	MOL008400	glycitein	PTGS1	DS09
dangshen	MOL008400	glycitein	PTGS2	DS09
dangshen	MOL008407	(8S,9S,10R,13R,14S,17R)-17-[(E,2R,5S)-5-ethyl-6-methylhept-3-en-2-yl]-10,13-dimethyl-1,2,4,7,8,9,11,12,14,15,16,17-dodecahydrocyclopenta[a]phenanthren-3-one	NR3C2	DS10
dangshen	MOL000006	luteolin	HMOX1	luteolin
dangshen	MOL000006	luteolin	IL6	luteolin
dangshen	MOL000006	luteolin	NFKBIA	luteolin
dangshen	MOL000006	luteolin	PRKACA	luteolin
dangshen	MOL000006	luteolin	PTGS1	luteolin
dangshen	MOL000006	luteolin	PTGS2	luteolin
dangshen	MOL000006	luteolin	VEGFA	luteolin
kushen	MOL000392	formononetin	CHRM1	KS01
kushen	MOL000392	formononetin	PRKACA	KS01
kushen	MOL000392	formononetin	PTGS1	KS01
kushen	MOL000392	formononetin	PTGS2	KS01
kushen	MOL000456	Phaseolin	CHRM1	KS02
kushen	MOL000456	Phaseolin	PTGS1	KS02
kushen	MOL000456	Phaseolin	PTGS2	KS02
kushen	MOL001040	(2R)-5,7-dihydroxy-2-(4-hydroxyphenyl)chroman-4-one	NR3C2	KS03
kushen	MOL001040	(2R)-5,7-dihydroxy-2-(4-hydroxyphenyl)chroman-4-one	PRKACA	KS03
kushen	MOL001040	(2R)-5,7-dihydroxy-2-(4-hydroxyphenyl)chroman-4-one	PTGS1	KS03
kushen	MOL001040	(2R)-5,7-dihydroxy-2-(4-hydroxyphenyl)chroman-4-one	PTGS2	KS03
kushen	MOL001484	Inermine	PRKACA	KS04
kushen	MOL001484	Inermine	PTGS1	KS04
kushen	MOL001484	Inermine	PTGS2	KS04
kushen	MOL003542	8-Isopentenyl-kaempferol	PTGS1	KS05
kushen	MOL003542	8-Isopentenyl-kaempferol	PTGS2	KS05
kushen	MOL003627	sophocarpine	IL6	KS06
kushen	MOL003648	Inermin	PRKACA	KS07
kushen	MOL003648	Inermin	PTGS1	KS07
kushen	MOL003648	Inermin	PTGS2	KS07
kushen	MOL003673	Wighteone	PTGS2	KS08
kushen	MOL003680	sophoridine	IL6	KS09
kushen	MOL004580	cis-Dihydroquercetin	PTGS1	KS10
kushen	MOL004580	cis-Dihydroquercetin	PTGS2	KS10
kushen	MOL004941	(2R)-7-hydroxy-2-(4-hydroxyphenyl)chroman-4-one	PRKACA	KS11
kushen	MOL004941	(2R)-7-hydroxy-2-(4-hydroxyphenyl)chroman-4-one	PTGS1	KS11
kushen	MOL004941	(2R)-7-hydroxy-2-(4-hydroxyphenyl)chroman-4-one	PTGS2	KS11
kushen	MOL005100	5,7-dihydroxy-2-(3-hydroxy-4-methoxyphenyl)chroman-4-one	PRKACA	KS12
kushen	MOL005100	5,7-dihydroxy-2-(3-hydroxy-4-methoxyphenyl)chroman-4-one	PTGS1	KS12
kushen	MOL005100	5,7-dihydroxy-2-(3-hydroxy-4-methoxyphenyl)chroman-4-one	PTGS2	KS12
kushen	MOL005944	matrine	IL6	KS13
kushen	MOL006596	Glyceollin	PTGS1	KS14
kushen	MOL006596	Glyceollin	PTGS2	KS14
kushen	MOL006604	(2S)-7-hydroxy-2-(4-hydroxyphenyl)-5-methoxy-8-(3-methylbut-2-enyl)chroman-4-one	PTGS2	KS15
kushen	MOL006613	kushenin	PRKACA	KS16
kushen	MOL006613	kushenin	PTGS1	KS16
kushen	MOL006613	kushenin	PTGS2	KS16
kushen	MOL006620	kushenol J_qt	PRKACA	KS17
kushen	MOL006620	kushenol J_qt	PTGS1	KS17
kushen	MOL006620	kushenol J_qt	PTGS2	KS17
kushen	MOL006623	kushenol,t	PTGS2	KS18
kushen	MOL006626	leachianone,g	PTGS2	KS19
kushen	MOL006630	Norartocarpetin	PRKACA	KS20
kushen	MOL006630	Norartocarpetin	PTGS1	KS20
kushen	MOL006630	Norartocarpetin	PTGS2	KS20
kushen	MOL000006	luteolin	HMOX1	luteolin
kushen	MOL000006	luteolin	IL6	luteolin
kushen	MOL000006	luteolin	NFKBIA	luteolin
kushen	MOL000006	luteolin	PRKACA	luteolin
kushen	MOL000006	luteolin	PTGS1	luteolin
kushen	MOL000006	luteolin	PTGS2	luteolin
kushen	MOL000006	luteolin	VEGFA	luteolin
kushen	MOL000098	quercetin	CAV1	quercetin
kushen	MOL000098	quercetin	CCL2	quercetin
kushen	MOL000098	quercetin	CTSD	quercetin
kushen	MOL000098	quercetin	CXCL2	quercetin
kushen	MOL000098	quercetin	CXCL8	quercetin
kushen	MOL000098	quercetin	EIF6	quercetin
kushen	MOL000098	quercetin	HIF1A	quercetin
kushen	MOL000098	quercetin	HMOX1	quercetin
kushen	MOL000098	quercetin	HSPB1	quercetin
kushen	MOL000098	quercetin	IGFBP3	quercetin
kushen	MOL000098	quercetin	IL6	quercetin
kushen	MOL000098	quercetin	MGAM	quercetin
kushen	MOL000098	quercetin	MMP3	quercetin
kushen	MOL000098	quercetin	NFKBIA	quercetin
kushen	MOL000098	quercetin	ODC1	quercetin
kushen	MOL000098	quercetin	PRKACA	quercetin
kushen	MOL000098	quercetin	PTGS1	quercetin
kushen	MOL000098	quercetin	PTGS2	quercetin
kushen	MOL000098	quercetin	SELE	quercetin
kushen	MOL000098	quercetin	SERPINE1	quercetin
kushen	MOL000098	quercetin	SPP1	quercetin
kushen	MOL000098	quercetin	THBD	quercetin
kushen	MOL000098	quercetin	VCAM1	quercetin
kushen	MOL000098	quercetin	VEGFA	quercetin
xihonghua	MOL000354	isorhamnetin	GRIA2	XHH01
xihonghua	MOL000354	isorhamnetin	OLR1	XHH01
xihonghua	MOL000354	isorhamnetin	PRKACA	XHH01
xihonghua	MOL000354	isorhamnetin	PTGS1	XHH01
xihonghua	MOL000354	isorhamnetin	PTGS2	XHH02
xihonghua	MOL001406	crocetin	CHRM1	XHH03
xihonghua	MOL001406	crocetin	PTGS2	XHH03
xihonghua	MOL001406	crocetin	VCAM1	XHH03
xihonghua	MOL000098	quercetin	CAV1	quercetin
xihonghua	MOL000098	quercetin	CCL2	quercetin
xihonghua	MOL000098	quercetin	CTSD	quercetin
xihonghua	MOL000098	quercetin	CXCL2	quercetin
xihonghua	MOL000098	quercetin	CXCL8	quercetin
xihonghua	MOL000098	quercetin	EIF6	quercetin
xihonghua	MOL000098	quercetin	HIF1A	quercetin
xihonghua	MOL000098	quercetin	HMOX1	quercetin
xihonghua	MOL000098	quercetin	HSPB1	quercetin
xihonghua	MOL000098	quercetin	IGFBP3	quercetin
xihonghua	MOL000098	quercetin	IL6	quercetin
xihonghua	MOL000098	quercetin	MGAM	quercetin
xihonghua	MOL000098	quercetin	MMP3	quercetin
xihonghua	MOL000098	quercetin	NFKBIA	quercetin
xihonghua	MOL000098	quercetin	ODC1	quercetin
xihonghua	MOL000098	quercetin	PRKACA	quercetin
xihonghua	MOL000098	quercetin	PTGS1	quercetin
xihonghua	MOL000098	quercetin	PTGS2	quercetin
xihonghua	MOL000098	quercetin	SELE	quercetin
xihonghua	MOL000098	quercetin	SERPINE1	quercetin
xihonghua	MOL000098	quercetin	SPP1	quercetin
xihonghua	MOL000098	quercetin	THBD	quercetin
xihonghua	MOL000098	quercetin	VCAM1	quercetin
xihonghua	MOL000098	quercetin	VEGFA	quercetin
xihonghua	MOL000422	kaempferol	CHRM1	kaempferol
xihonghua	MOL000422	kaempferol	HMOX1	kaempferol
xihonghua	MOL000422	kaempferol	PRKACA	kaempferol
xihonghua	MOL000422	kaempferol	PTGS1	kaempferol
xihonghua	MOL000422	kaempferol	PTGS2	kaempferol
xihonghua	MOL000422	kaempferol	SELE	kaempferol
xihonghua	MOL000422	kaempferol	VCAM1	kaempferol
xuelian	MOL000006	luteolin	HMOX1	luteolin
xuelian	MOL000006	luteolin	IL6	luteolin
xuelian	MOL000006	luteolin	NFKBIA	luteolin
xuelian	MOL000006	luteolin	PRKACA	luteolin
xuelian	MOL000006	luteolin	PTGS1	luteolin
xuelian	MOL000006	luteolin	PTGS2	luteolin
xuelian	MOL000006	luteolin	VEGFA	luteolin
xuelian	MOL000098	quercetin	CAV1	quercetin
xuelian	MOL000098	quercetin	CCL2	quercetin
xuelian	MOL000098	quercetin	CTSD	quercetin
xuelian	MOL000098	quercetin	CXCL2	quercetin
xuelian	MOL000098	quercetin	CXCL8	quercetin
xuelian	MOL000098	quercetin	EIF6	quercetin
xuelian	MOL000098	quercetin	HIF1A	quercetin
xuelian	MOL000098	quercetin	HMOX1	quercetin
xuelian	MOL000098	quercetin	HSPB1	quercetin
xuelian	MOL000098	quercetin	IGFBP3	quercetin
xuelian	MOL000098	quercetin	IL6	quercetin
xuelian	MOL000098	quercetin	MGAM	quercetin
xuelian	MOL000098	quercetin	MMP3	quercetin
xuelian	MOL000098	quercetin	NFKBIA	quercetin
xuelian	MOL000098	quercetin	ODC1	quercetin
xuelian	MOL000098	quercetin	PRKACA	quercetin
xuelian	MOL000098	quercetin	PTGS1	quercetin
xuelian	MOL000098	quercetin	PTGS2	quercetin
xuelian	MOL000098	quercetin	SELE	quercetin
xuelian	MOL000098	quercetin	SERPINE1	quercetin
xuelian	MOL000098	quercetin	SPP1	quercetin
xuelian	MOL000098	quercetin	THBD	quercetin
xuelian	MOL000098	quercetin	VCAM1	quercetin
xuelian	MOL000098	quercetin	VEGFA	quercetin
xuelian	MOL000358	beta-sitosterol	CHRM1	XL01
xuelian	MOL000358	beta-sitosterol	PRKACA	XL01
xuelian	MOL000358	beta-sitosterol	PTGS1	XL01
xuelian	MOL000358	beta-sitosterol	PTGS2	XL01
xuelian	MOL000422	kaempferol	CHRM1	kaempferol
xuelian	MOL000422	kaempferol	HMOX1	kaempferol
xuelian	MOL000422	kaempferol	PRKACA	kaempferol
xuelian	MOL000422	kaempferol	PTGS1	kaempferol
xuelian	MOL000422	kaempferol	PTGS2	kaempferol
xuelian	MOL000422	kaempferol	SELE	kaempferol
xuelian	MOL000422	kaempferol	VCAM1	kaempferol
xuelian	MOL001735	Dinatin	PRKACA	XL02
xuelian	MOL001735	Dinatin	PTGS1	XL02
xuelian	MOL001735	Dinatin	PTGS2	XL02
xuelian	MOL001939	Alloisoimperatorin	PTGS1	XL03
xuelian	MOL001939	Alloisoimperatorin	PTGS2	XL03
xuelian	MOL009295	Flazin	PRKACA	XL04
xuelian	MOL009295	Flazin	PTGS2	XL04
