# Supplementary material for: The mechanism of Zhenzhu Pills treating intracerebral hemorrhage secondary injury based on network pharmacology and molecular docking
Source: Medicine (Baltimore). 2024 Feb 16;103(7):e36837. doi: 10.1097/MD.0000000000036837 (PMC10869077; doi:10.1097/MD.0000000000036837)
Supplement: Supplementary file 8 [file medi-103-e36837-s008.xlsx]

## Sheet: Sheet1
S8. the network parameters of drugs-componets-targets calculater by CytoHubba
Node	Betweenness	Closeness	Degree	EcCentricity	EPC	MCC	Radiality	Stress	BottleNeck
quercetin	2724.03	50	100	0.25	22.955	28	5.27632	249726	56
PTGS2	1833.97	53.6667	41	0.25	21.143	35	5.39474	88522	24
PTGS1	954.071	47.9167	32	0.25	20.356	26	5.18421	67550	4
PRKACA	866.764	46.5833	30	0.25	20.454	24	5.13158	67862	1
luteolin	500.209	39	24	0.33333	20.434	10	4.90789	82098	9
KuShen	460.433	44.75	22	0.25	14.821	22	5.02632	14886	43
kaempferol	154.475	36.5833	16	0.25	16.971	9	4.69737	24500	5
DangShen	506.162	32.9167	11	0.25	7.961	11	4.26316	92474	12
IL6	238.124	32.9167	10	0.25	14.591	5	4.52632	21516	1
CHRM1	50.1734	30.9167	9	0.25	8.877	8	4.18421	1594	1
HMOX1	32.5843	31.8333	9	0.25	14.686	3	4.5	14968	1
XueLian	33.4398	34.5	7	0.25	9.673	7	4.60526	2866	13
VEGFA	19.0822	30.9167	7	0.25	14.104	2	4.44737	10224	1
VCAM1	33.4246	31.05	7	0.2	12.552	3	4.36842	5296	1
NFKBIA	19.0822	30.9167	7	0.25	14.146	2	4.44737	10224	1
NR3C2	107.565	28.0833	6	0.25	3.933	6	3.97368	16386	1
DS01	161.725	35.5833	6	0.25	8.41	6	4.72368	22872	1
SELE	10.2076	30.3833	6	0.2	12.388	2	4.34211	3808	1
XiHongHua	52.9402	32.8833	5	0.2	6.929	5	4.47368	2220	6
XL01	17.7903	33.9167	5	0.25	9.586	5	4.59211	2654	2
XHH01	303.652	32.5333	5	0.2	6.333	5	4.43421	9778	3
KS03	128.423	35.6667	5	0.33333	9.749	5	4.77632	12022	2
KS01	22.8274	34.6667	5	0.25	9.704	5	4.67105	3054	1
DS05	61.8383	34.9167	5	0.25	9.035	5	4.69737	12214	1
CaoGuo	13.9798	31.4667	4	0.2	5.962	4	4.36842	636	4
XL02	6.79391	33.25	4	0.25	8.882	4	4.56579	318	1
XHH03	14.3821	33.25	4	0.25	6.126	4	4.56579	1996	1
KS20	7.08587	34	4	0.25	8.974	4	4.64474	634	1
KS17	7.08587	34	4	0.25	8.694	4	4.64474	634	1
KS16	7.08587	34	4	0.25	8.867	4	4.64474	634	1
KS12	7.08587	34	4	0.25	9.01	4	4.64474	634	1
KS11	7.08587	34	4	0.25	8.553	4	4.64474	634	1
KS07	7.08587	34	4	0.25	8.489	4	4.64474	634	1
KS04	7.08587	34	4	0.25	8.573	4	4.64474	634	1
KS02	17.0887	34	4	0.25	7.669	4	4.64474	2072	1
DS09	47.4386	34.25	4	0.25	8.506	4	4.67105	9854	1
DS08	177.006	33.7333	4	0.2	5.36	4	4.59211	6742	2
DS07	47.4386	34.25	4	0.25	8.406	4	4.67105	9854	1
THBD	0	29.4667	4	0.2	9.992	1	4.28947	0	1
SPP1	0	29.4667	4	0.2	10.328	1	4.28947	0	1
SERPINE1	0	29.4667	4	0.2	10.716	1	4.28947	0	1
ODC1	0	29.4667	4	0.2	9.992	1	4.28947	0	1
MMP3	0	29.4667	4	0.2	10.385	1	4.28947	0	1
MGAM	0	29.4667	4	0.2	9.11	1	4.28947	0	1
IGFBP3	0	29.4667	4	0.2	9.762	1	4.28947	0	1
HSPB1	0	29.4667	4	0.2	10.182	1	4.28947	0	1
HIF1A	0	29.4667	4	0.2	10.52	1	4.28947	0	1
EIF6	0	29.4667	4	0.2	10.462	1	4.28947	0	1
CXCL8	0	29.4667	4	0.2	10.125	1	4.28947	0	1
CXCL2	0	29.4667	4	0.2	10.058	1	4.28947	0	1
CTSD	0	29.4667	4	0.2	10.256	1	4.28947	0	1
CCL2	0	29.4667	4	0.2	9.87	1	4.28947	0	1
CAV1	0	29.4667	4	0.2	9.785	1	4.28947	0	1
CG03	13.6348	33.25	4	0.25	8.122	4	4.56579	694	1
CG01	13.6348	33.25	4	0.25	7.705	4	4.56579	694	1
XL04	4.45754	32.5833	3	0.25	6.75	3	4.53947	182	2
XL03	4.54406	32.5833	3	0.25	6.286	3	4.53947	182	1
KS14	4.24597	33.3333	3	0.25	6.639	3	4.61842	370	1
KS10	4.24597	33.3333	3	0.25	6.479	3	4.61842	370	1
KS05	4.24597	33.3333	3	0.25	7.384	3	4.61842	370	1
DS03	32.1215	33.5833	3	0.25	6.314	3	4.64474	6550	1
CG02	9.23578	32.5833	3	0.25	6.296	3	4.53947	442	1
XHH02	4.73571	31.9167	2	0.25	4.393	2	4.51316	222	1
KS19	1.99171	32.15	2	0.2	5.179	2	4.51316	152	1
KS18	1.99171	32.15	2	0.2	5.13	2	4.51316	152	1
KS15	1.99171	32.15	2	0.2	4.42	2	4.51316	152	1
KS13	0.78907	28.0167	2	0.2	4.771	2	4.06579	42	2
KS09	0.78907	28.0167	2	0.2	4.006	2	4.06579	42	1
KS08	1.99171	32.15	2	0.2	4.753	2	4.51316	152	1
KS06	0.78907	28.0167	2	0.2	3.944	2	4.06579	42	1
DS10	1.96039	23.1167	2	0.2	2.275	2	3.32895	44	1
DS06	1.96039	23.1167	2	0.2	2.227	2	3.32895	44	1
DS04	1.96039	23.1167	2	0.2	2.301	2	3.32895	44	1
DS02	1.96039	23.1167	2	0.2	2.554	2	3.32895	44	1
OLR1	0	22.5667	1	0.16667	1.608	1	3.44737	0	1
GRIA2	0	22.5667	1	0.16667	1.712	1	3.44737	0	1
CA2	0	23.3	1	0.16667	1.633	1	3.60526	0	1
