# Supplementary material for: The mechanism of Zhenzhu Pills treating intracerebral hemorrhage secondary injury based on network pharmacology and molecular docking
Source: Medicine (Baltimore). 2024 Feb 16;103(7):e36837. doi: 10.1097/MD.0000000000036837 (PMC10869077; doi:10.1097/MD.0000000000036837)
Supplement: Supplementary file 9 [file medi-103-e36837-s009.xlsx]

## Sheet: Sheet1
S9. the parameter of core components bingding with core targets calculated by CBDOCK platform
PTGS2-Quercetin
Cavities	volume	center_x	center_y	center_z	size_x	size_y	size_z	score
1	16615	23.291	38.944	38.631	35	35	35	-8.9
2	5179	11.893	52.644	16.694	33	21	29	-9.3
3	4392	13.702	49.228	64.724	21	30	29	-9.4
4	3279	28.187	35.477	39.422	29	29	21	-8.6
5	1247	31.625	37.597	17.752	21	21	33	-8.7
PTGS2-Luteolin
Cavities	volume	center_x	center_y	center_z	size_x	size_y	size_z	score
1	16615	23.291	38.944	38.631	35	35	35	-9
2	5179	11.893	52.644	16.694	33	21	29	-9.8
3	4392	13.702	49.228	64.724	21	30	29	-9.7
4	3279	28.187	35.477	39.422	29	29	21	-9
5	1247	31.625	37.597	17.752	21	21	33	-8.7
PTGS2-Kaempferol
Cavities	volume	center_x	center_y	center_z	size_x	size_y	size_z	score
1	16615	23.291	38.944	38.631	35	35	35	-8.4
2	5179	11.893	52.644	16.694	33	21	29	-9.5
3	4392	13.702	49.228	64.724	21	30	29	-9.4
4	3279	28.187	35.477	39.422	29	29	21	-8.4
5	1247	31.625	37.597	17.752	21	21	33	-8.6
IL6-Quercetin
Cavities	volume	center_x	center_y	center_z	size_x	size_y	size_z	score
1	722	5.783	-24.221	17.667	21	21	21	-6.1
2	436	-5.326	-26.645	7.08	21	21	21	-5.5
3	218	0.128	-23.19	-2.198	21	21	21	-6.3
4	166	14.041	-30.838	-0.15	21	21	21	-6.3
5	134	0.067	-10.168	22.68	21	21	21	-5.6
IL6-Luteolin
Cavities	volume	center_x	center_y	center_z	size_x	size_y	size_z	score
1	722	5.783	-24.221	17.667	21	21	21	-6.4
2	436	-5.326	-26.645	7.08	21	21	21	-6
3	218	0.128	-23.19	-2.198	21	21	21	-6.7
4	166	14.041	-30.838	-0.15	21	21	21	-6.5
5	134	0.067	-10.168	22.68	21	21	21	-5.6
HMOX1-Quercetin
Cavities	volume	center_x	center_y	center_z	size_x	size_y	size_z	score
1	1328	18.054	0.501	2.876	21	21	21	-7.8
2	1198	25.14	22.403	-33.049	21	21	28	-8.1
3	351	21.813	12.865	-3.351	21	21	21	-7.2
4	268	25.151	9.402	-25.949	21	21	21	-7.2
5	228	8.834	7.423	-13.601	21	21	21	-7.1
HMOX1-Luteolin
Cavities	volume	center_x	center_y	center_z	size_x	size_y	size_z	score
1	1328	18.054	0.501	2.876	21	21	21	-8.1
2	1198	25.14	22.403	-33.049	21	21	28	-8
3	351	21.813	12.865	-3.351	21	21	21	-7.6
4	268	25.151	9.402	-25.949	21	21	21	-7.2
5	228	8.834	7.423	-13.601	21	21	21	-7.1
HMOX1-Kaempferol
Cavities	volume	center_x	center_y	center_z	size_x	size_y	size_z	score
1	1328	18.054	0.501	2.876	21	21	21	-7.5
2	1198	25.14	22.403	-33.049	21	21	28	-7.4
3	351	21.813	12.865	-3.351	21	21	21	-7.3
4	268	25.151	9.402	-25.949	21	21	21	-6.5
5	228	8.834	7.423	-13.601	21	21	21	-7.2
VEGFA-Quercetin
Cavities	volume	center_x	center_y	center_z	size_x	size_y	size_z	score
1	46	17.571	-0.96	15.87	21	21	21	-4.7
2	43	-14.053	0.872	3.48	21	21	21	-5.7
3	39	27.543	-2.072	14.049	21	21	21	-5.1
4	25	6.708	-1.692	15.607	21	21	21	-5.5
5	22	21.882	5.378	9.9	21	21	21	-5.5
VEGFA-Luteolin
Cavities	volume	center_x	center_y	center_z	size_x	size_y	size_z	score
1	46	17.571	-0.96	15.87	21	21	21	-5.1
2	43	-14.053	0.872	3.48	21	21	21	-5.8
3	39	27.543	-2.072	14.049	21	21	21	-5.4
4	25	6.708	-1.692	15.607	21	21	21	-5.7
5	22	21.882	5.378	9.9	21	21	21	-5.8
VCAM1-Quercetin
Cavities	volume	center_x	center_y	center_z	size_x	size_y	size_z	score
1	85	19.952	77.249	8.938	21	21	21	-6.6
2	82	15.74	87.339	11.24	21	21	21	-7.1
3	69	14.238	80.767	17.442	21	21	21	-7
4	65	14.431	100.11	25.813	21	21	21	-5.6
5	55	23.099	97.916	15.007	21	21	21	-5.8
